# Supplementary material for: 5-Methyl-N-[2-(trifluoro­meth­yl)phen­yl]isoxazole-4-carboxamide
Source: Acta Crystallogr Sect E Struct Rep Online. 2012 Apr 21;68(Pt 5):o1450. doi: 10.1107/S1600536812016467 (PMC3344567; doi:10.1107/S1600536812016467)
Supplement: Supplementary file 2 [file e-68-o1450-Isup2.hkl]

# 
# h,k,l, Fc-squared, Fo-squared, sigma(Fo-squared) and status flag 
# 
data_I
_shelx_title ' X in P2(1)/c' 
_shelx_refln_list_code          4 
_shelx_F_calc_maximum      130.68 
_exptl_crystal_F_000       552.00 
_reflns_d_resolution_high  0.8347 
 
loop_ 
 _symmetry_equiv_pos_as_xyz 
 'x, y, z' 
 '-x, y+1/2, -z+1/2' 
 '-x, -y, -z' 
 'x, -y-1/2, z-1/2' 
 
_cell_length_a    15.8390 
_cell_length_b     8.3260 
_cell_length_c     9.4250 
_cell_angle_alpha  90.000 
_cell_angle_beta  101.290 
_cell_angle_gamma  90.000 
 
_shelx_F_squared_multiplier     1.000 
 
loop_ 
 _refln_index_h 
 _refln_index_k 
 _refln_index_l 
 _refln_F_squared_calc 
 _refln_F_squared_meas 
 _refln_F_squared_sigma 
 _refln_observed_status 
   1   0   0      170.40      204.94      3.37 o 
   2   0   0      376.67      443.12      8.18 o 
   3   0   0      207.17      214.14      8.41 o 
   4   0   0     1927.48     1993.75     21.08 o 
   5   0   0     2676.81     2345.08     29.72 o 
   6   0   0        7.24       10.07      3.00 o 
   7   0   0      222.62      228.49     12.47 o 
   8   0   0      338.07      276.24     13.95 o 
   9   0   0     1671.98     1653.41     28.65 o 
  10   0   0       15.24       14.09     17.52 o 
  11   0   0       42.70       51.28     14.63 o 
  12   0   0        2.85        5.64     10.48 o 
  13   0   0        0.07        3.82      8.66 o 
  14   0   0        2.45        5.66      6.96 o 
  15   0   0        0.01        3.44      7.60 o 
  16   0   0        0.22        0.88      5.50 o 
  17   0   0       70.82       48.74     10.59 o 
  18   0   0       18.24       28.90      8.30 o 
   1   1   0     5637.42     5824.10     25.40 o 
   2   1   0     2685.99     2645.70     19.21 o 
   3   1   0       56.67       44.91      4.23 o 
   4   1   0    11515.29    11399.18     50.72 o 
   5   1   0      247.00      275.75     10.33 o 
   6   1   0      286.51      284.57     11.20 o 
   7   1   0      148.98      138.67      8.77 o 
   8   1   0       99.06       91.37      7.80 o 
   9   1   0       42.94       35.43      6.82 o 
  10   1   0      189.55      177.79     11.84 o 
  11   1   0        2.45        5.64      6.02 o 
  12   1   0        0.20        6.39      6.39 o 
  13   1   0      132.69      124.18     11.82 o 
  14   1   0       16.63       27.82      7.70 o 
  15   1   0       10.91       20.80      8.20 o 
  16   1   0       21.70       13.88      7.50 o 
  17   1   0        2.90        4.65      7.02 o 
  18   1   0       20.08        4.55      8.07 o 
   0   2   0      916.83      880.61     12.95 o 
   1   2   0     3815.75     3577.23     26.16 o 
   2   2   0      273.47      240.21      9.15 o 
   3   2   0     1315.82     1253.38     17.42 o 
   4   2   0      462.90      399.97     11.77 o 
   5   2   0        7.29        6.39      4.34 o 
   6   2   0       18.34       10.45      5.28 o 
   7   2   0      528.83      522.08     15.99 o 
   8   2   0       80.73       89.39      9.02 o 
   9   2   0       10.96        4.97      5.23 o 
  10   2   0      107.47      137.79     11.45 o 
  11   2   0        3.97        5.27      6.30 o 
  12   2   0        5.40        8.19      5.05 o 
  13   2   0        7.77        7.86      6.01 o 
  14   2   0       64.23       43.31      9.09 o 
  15   2   0       32.24       52.43      9.63 o 
  16   2   0        4.99        5.87      8.28 o 
  17   2   0       37.29       44.50      8.47 o 
  18   2   0        1.17        2.86      6.75 o 
   1   3   0      269.13      208.66      9.38 o 
   2   3   0     2852.18     2893.16     29.41 o 
   3   3   0        5.97       19.20      5.50 o 
   4   3   0     1257.20     1343.53     21.81 o 
   5   3   0     2189.80     2251.07     29.75 o 
   6   3   0      104.52      106.34      8.98 o 
   7   3   0       45.65       37.85      6.08 o 
   8   3   0       15.05       12.49      5.59 o 
   9   3   0        0.01        9.65      5.61 o 
  10   3   0        6.52        6.77      5.73 o 
  11   3   0        3.89        4.90      6.32 o 
  12   3   0      101.63      108.53     13.06 o 
  13   3   0      355.09      360.61     20.47 o 
  14   3   0        0.96       10.31     10.31 o 
  15   3   0       37.52       49.13      9.43 o 
  16   3   0        0.47        8.05      6.48 o 
  17   3   0        1.57        9.93      7.16 o 
   0   4   0        1.40        2.71      4.52 o 
   1   4   0       83.79       86.22      7.71 o 
   2   4   0        1.31        4.87      4.48 o 
   3   4   0     2419.97     2608.42     33.37 o 
   4   4   0     1067.23     1078.26     25.05 o 
   5   4   0       41.82       61.19      8.15 o 
   6   4   0        0.18        0.66      5.00 o 
   7   4   0      149.16      163.42     11.71 o 
   8   4   0        0.00        1.45      5.14 o 
   9   4   0        4.34        3.94      6.70 o 
  10   4   0        7.78       14.36      7.44 o 
  11   4   0      131.30      140.78     11.74 o 
  12   4   0      181.76      170.07     15.04 o 
  13   4   0       93.90       94.99     14.44 o 
  14   4   0       25.07       39.22      7.97 o 
  15   4   0       15.31        3.09      8.49 o 
  16   4   0        1.65        8.88      8.88 o 
  17   4   0        0.13       12.21      7.12 o 
   1   5   0        3.58        4.95      4.95 o 
   2   5   0      283.47      283.84     13.66 o 
   3   5   0        2.81        8.59      5.45 o 
   4   5   0       63.22       71.74      8.74 o 
   5   5   0        7.37       23.21     12.43 o 
   6   5   0      148.13      123.47     11.70 o 
   7   5   0        1.29       12.87      6.37 o 
   8   5   0        8.17       12.79      6.86 o 
   9   5   0       57.79       54.15     10.00 o 
  10   5   0       25.94       25.78      8.29 o 
  11   5   0       26.43       27.08      9.55 o 
  12   5   0       56.80       57.39     12.03 o 
  13   5   0        8.74       15.05      7.95 o 
  14   5   0        1.04        4.34      8.45 o 
  15   5   0        0.73        8.20      8.20 o 
  16   5   0        6.37       18.22      8.09 o 
   0   6   0      293.64      289.13     14.53 o 
   1   6   0      103.62      116.74     11.14 o 
   2   6   0      143.98      141.74     12.70 o 
   3   6   0        0.45        1.68      6.14 o 
   4   6   0      186.81      170.67     13.75 o 
   5   6   0       63.41       68.31      9.55 o 
   6   6   0        0.00        9.63      9.63 o 
   7   6   0        0.70        0.45      5.95 o 
   8   6   0      120.83      113.96     11.63 o 
   9   6   0       12.26        9.28      8.74 o 
  10   6   0       23.96       20.51      9.20 o 
  11   6   0        0.60        9.94      7.53 o 
  12   6   0        6.61        3.44      9.56 o 
  13   6   0        2.27        0.00      8.38 o 
  14   6   0        2.26        8.50      8.50 o 
   1   7   0      304.93      314.27     19.16 o 
   2   7   0      100.06      102.57     11.75 o 
   3   7   0        8.04       10.91      8.40 o 
   4   7   0      326.06      317.92     19.72 o 
   5   7   0       23.49       13.67      8.45 o 
   6   7   0       18.89       30.22     11.05 o 
   7   7   0       18.41        2.21      9.95 o 
   8   7   0        0.16        8.01      9.64 o 
   9   7   0       30.58       33.91     10.20 o 
  10   7   0       29.60       23.73     10.64 o 
  11   7   0        2.57       13.16      6.88 o 
  12   7   0        2.93        8.28      8.28 o 
  13   7   0        1.59        7.97      7.97 o 
   0   8   0        1.10        1.03      8.37 o 
   1   8   0       25.72       46.12     10.15 o 
   2   8   0       34.32       35.27     11.27 o 
   3   8   0       45.51       39.63     11.67 o 
   4   8   0       12.21       10.51     10.10 o 
   5   8   0        7.63       10.77      8.04 o 
   6   8   0        4.46        9.99      9.99 o 
   7   8   0       11.20       22.18     10.50 o 
   8   8   0       34.37       42.49     10.89 o 
   9   8   0        1.66        8.76      9.89 o 
  10   8   0        0.12        8.87      9.95 o 
  11   8   0        2.35        0.00      8.73 o 
   1   9   0       11.06       17.57      8.78 o 
   2   9   0       46.31       65.77     11.79 o 
   3   9   0       18.55       17.18     11.28 o 
   4   9   0        0.06        2.52      9.80 o 
   5   9   0        3.30       10.51     10.51 o 
   6   9   0       10.50        5.18      8.26 o 
   7   9   0       10.73       16.75     10.24 o 
   8   9   0        3.37        3.83      8.73 o 
 -18   1   1        2.13        9.31      9.31 o 
 -17   1   1       26.52       29.84     10.48 o 
 -16   1   1        4.32        3.29      8.40 o 
 -15   1   1        3.55        2.03      7.61 o 
 -14   1   1        1.99        1.96      6.91 o 
 -13   1   1        7.71        7.16      6.90 o 
 -12   1   1        0.45        2.41      6.83 o 
 -11   1   1       38.84       32.66      9.14 o 
 -10   1   1       17.45       18.98      5.97 o 
  -9   1   1       94.11       98.85      8.81 o 
  -8   1   1       53.37       51.50      7.01 o 
  -7   1   1      889.75      919.64     19.92 o 
  -6   1   1       80.90       84.69      6.74 o 
  -5   1   1       17.70       17.81      4.48 o 
  -4   1   1     6093.43     6029.01     36.30 o 
  -3   1   1     6142.67     6064.77     32.96 o 
  -2   1   1       14.12       14.91      4.37 o 
  -1   1   1     2926.84     3286.36     21.01 o 
   0   1   1      947.67     1033.81     45.01 o 
   1   1   1     2021.61     2001.73     17.44 o 
   2   1   1     6315.34     6318.76     33.84 o 
   3   1   1      989.99     1020.06     15.24 o 
   4   1   1     1054.19     1167.95     17.67 o 
   5   1   1        0.00        0.00      3.67 o 
   6   1   1      684.94      751.82     18.55 o 
   7   1   1      547.96      543.30     17.68 o 
   8   1   1      336.56      342.47     14.12 o 
   9   1   1        5.28       11.50      5.62 o 
  10   1   1       27.40       27.58      7.56 o 
  11   1   1      114.32      115.95     10.47 o 
  12   1   1       15.24        7.57      8.98 o 
  13   1   1        4.29        1.75      6.99 o 
  14   1   1        0.35        1.93      6.37 o 
  15   1   1       10.51        5.83      9.71 o 
  16   1   1        7.23       15.00      7.82 o 
  17   1   1        4.37        7.69      7.69 o 
  18   1   1        1.65        8.78      6.21 o 
 -18   2   1        1.34        7.73      7.73 o 
 -17   2   1       25.22       45.76      8.94 o 
 -16   2   1       38.07       35.77      9.61 o 
 -15   2   1        3.93       19.33      7.48 o 
 -14   2   1       51.17       45.83     10.63 o 
 -13   2   1       51.70       43.59      9.21 o 
 -12   2   1       13.85       13.12      7.38 o 
 -11   2   1      136.90      116.87     11.51 o 
 -10   2   1       22.38       14.33      7.92 o 
  -9   2   1       20.69       26.77      5.40 o 
  -8   2   1      289.27      276.36     13.08 o 
  -7   2   1      247.18      201.00     10.91 o 
  -6   2   1      556.14      525.88     15.64 o 
  -5   2   1        1.36        3.69      4.59 o 
  -4   2   1     8072.64     8087.16     46.72 o 
  -3   2   1      448.71      462.37     12.39 o 
  -2   2   1     7274.08     7478.66     40.47 o 
  -1   2   1      333.39      332.05     10.04 o 
   0   2   1     3178.55     3347.54    132.05 o 
   1   2   1     1657.82     1458.83     18.04 o 
   2   2   1      540.05      493.95     12.73 o 
   3   2   1      313.49      309.13     10.54 o 
   4   2   1      195.14      172.81      8.63 o 
   5   2   1      563.29      586.45     16.11 o 
   6   2   1      326.88      333.95     13.11 o 
   7   2   1        0.54        7.66      4.43 o 
   8   2   1        0.07        1.89      5.00 o 
   9   2   1        2.55        1.35      5.14 o 
  10   2   1        1.47        6.47      6.47 o 
  11   2   1       35.11       34.72      8.27 o 
  12   2   1       10.56        2.63      7.48 o 
  13   2   1       59.85       75.05     10.87 o 
  14   2   1        9.67        3.94      8.37 o 
  15   2   1        5.11        8.31      7.37 o 
  16   2   1        2.45        9.41      7.44 o 
  17   2   1        5.18        1.00      8.63 o 
 -18   3   1        1.07        0.00      7.71 o 
 -17   3   1       16.62       23.66     10.50 o 
 -16   3   1        5.39        1.10      8.63 o 
 -15   3   1      102.77      104.54     12.58 o 
 -14   3   1       14.26       19.61     11.02 o 
 -13   3   1      339.76      396.28     21.70 o 
 -12   3   1       28.63       31.26      9.71 o 
 -11   3   1       14.57       13.08      7.38 o 
 -10   3   1      332.32      338.33     17.17 o 
  -9   3   1       24.61       25.06      7.12 o 
  -8   3   1      110.49      126.09      9.83 o 
  -7   3   1      233.49      214.65     12.03 o 
  -6   3   1     1632.78     1774.12     27.47 o 
  -5   3   1      536.52      531.12     14.39 o 
  -4   3   1     2176.58     2217.57     27.63 o 
  -3   3   1        0.00        1.50      3.86 o 
  -2   3   1     2379.48     2182.31     25.35 o 
  -1   3   1      419.42      421.63     12.51 o 
   0   3   1     1005.28      939.08     11.75 o 
   1   3   1      175.74      169.06      8.75 o 
   2   3   1     1640.49     1725.72     24.09 o 
   3   3   1        9.20        6.03      4.56 o 
   4   3   1     1360.76     1336.97     22.92 o 
   5   3   1       98.35      128.01      8.44 o 
   6   3   1      140.27      132.53      9.40 o 
   7   3   1      129.26      141.94     10.25 o 
   8   3   1        7.95        5.68      5.68 o 
   9   3   1       55.95       62.39      8.40 o 
  10   3   1        3.95        4.06      6.62 o 
  11   3   1       23.57       30.20      8.06 o 
  12   3   1        7.49        1.99      8.32 o 
  13   3   1        1.22        8.10      9.52 o 
  14   3   1      227.93      216.30     17.57 o 
  15   3   1        0.21        9.85      9.85 o 
  16   3   1        0.51       13.11      7.98 o 
  17   3   1        0.55       13.89      5.85 o 
 -17   4   1        7.31        6.02      8.91 o 
 -16   4   1        0.28        3.61      8.18 o 
 -15   4   1        9.34       16.70      9.18 o 
 -14   4   1        5.12       10.35      8.62 o 
 -13   4   1        0.12        2.19      7.50 o 
 -12   4   1        7.44        3.04      9.95 o 
 -11   4   1      289.29      313.20     18.18 o 
 -10   4   1        3.19        3.45      7.32 o 
  -9   4   1      579.11      630.33     23.18 o 
  -8   4   1       14.87        8.70      6.43 o 
  -7   4   1       74.67       95.29      9.33 o 
  -6   4   1        5.77        2.44      5.78 o 
  -5   4   1        1.70        0.00      4.67 o 
  -4   4   1      102.66       91.49      7.47 o 
  -3   4   1        1.84        1.98      4.20 o 
  -2   4   1      701.56      643.50     17.44 o 
  -1   4   1       17.12        6.52      4.76 o 
   0   4   1     1305.68     1259.23     61.45 o 
   1   4   1        3.00        4.85      4.85 o 
   2   4   1      646.19      637.81     18.43 o 
   3   4   1      109.60      138.24      9.74 o 
   4   4   1      133.36      110.76      9.40 o 
   5   4   1       89.68       78.62      8.73 o 
   6   4   1      267.86      277.21     14.20 o 
   7   4   1      223.52      225.91     13.39 o 
   8   4   1      223.66      235.44     13.80 o 
   9   4   1       43.76       43.89      8.86 o 
  10   4   1      362.72      328.83     19.11 o 
  11   4   1       29.03       15.54     10.45 o 
  12   4   1       13.64       16.43      9.85 o 
  13   4   1        2.71       20.40      7.52 o 
  14   4   1        3.32        4.40      9.65 o 
  15   4   1        6.71       23.68      9.08 o 
  16   4   1        4.94        4.45      9.10 o 
 -16   5   1        0.00        7.34      8.03 o 
 -15   5   1       13.16       17.04      9.43 o 
 -14   5   1        7.86       10.79      8.12 o 
 -13   5   1       40.86       20.72     11.93 o 
 -12   5   1        7.52       12.03      7.88 o 
 -11   5   1        9.32        0.00      7.94 o 
 -10   5   1       38.12       38.39      8.86 o 
  -9   5   1       17.69        7.98      7.17 o 
  -8   5   1       59.49       52.62      9.56 o 
  -7   5   1       53.92       41.68      7.08 o 
  -6   5   1        4.39       10.63      3.92 o 
  -5   5   1      122.88      107.95      9.48 o 
  -4   5   1       89.14       96.03     10.13 o 
  -3   5   1      137.40      123.19      9.51 o 
  -2   5   1      294.64      238.76     12.81 o 
  -1   5   1       18.34       29.55      5.43 o 
   0   5   1      109.51      101.64      6.56 o 
   1   5   1       39.17       36.03      6.34 o 
   2   5   1      418.20      418.66     16.84 o 
   3   5   1      144.72      147.84     11.49 o 
   4   5   1       84.28      110.54     10.35 o 
   5   5   1        2.30        2.21      5.95 o 
   6   5   1       19.11       23.27      5.54 o 
   7   5   1      157.58      161.26     12.98 o 
   8   5   1        2.30        2.75      7.57 o 
   9   5   1       77.57       83.12     11.88 o 
  10   5   1       64.46       58.53     10.79 o 
  11   5   1       50.52       63.73     10.47 o 
  12   5   1        8.69        5.55      9.42 o 
  13   5   1        1.49        6.85      9.48 o 
  14   5   1        0.35        2.36      7.07 o 
  15   5   1        0.53        7.45      7.45 o 
 -15   6   1        0.01        0.19      6.78 o 
 -14   6   1       39.63       38.39     11.29 o 
 -13   6   1        5.23       24.76      8.74 o 
 -12   6   1        6.16        1.12      9.97 o 
 -11   6   1       22.74       27.21      8.73 o 
 -10   6   1        0.80        1.01      7.88 o 
  -9   6   1        4.19        2.92      9.00 o 
  -8   6   1        1.50        1.89      5.78 o 
  -7   6   1       79.54       78.01     10.20 o 
  -6   6   1        0.18        3.21      6.29 o 
  -5   6   1       27.68       32.48      7.23 o 
  -4   6   1       38.46       51.43      7.59 o 
  -3   6   1      147.68      162.68     12.32 o 
  -2   6   1       84.75       83.29      9.85 o 
  -1   6   1       19.47        8.00      6.35 o 
   0   6   1       88.56       74.96     20.81 o 
   1   6   1      177.81      185.37     12.59 o 
   2   6   1       64.03       62.00      8.77 o 
   3   6   1      246.76      261.93     16.59 o 
   4   6   1       30.92       27.52      9.13 o 
   5   6   1        5.22       16.24      6.25 o 
   6   6   1      170.51      175.66     13.45 o 
   7   6   1       26.45       25.52     10.06 o 
   8   6   1       37.53       40.97      9.83 o 
   9   6   1      119.95      112.36     14.00 o 
  10   6   1        1.47        1.05      8.07 o 
  11   6   1       18.78       32.33      9.05 o 
  12   6   1       10.00       12.95      9.34 o 
  13   6   1        0.05        8.39      7.09 o 
  14   6   1        0.00        4.75      7.73 o 
 -13   7   1        1.10        3.44      6.98 o 
 -12   7   1        0.98        2.24      6.50 o 
 -11   7   1        0.02        7.82      7.82 o 
 -10   7   1       23.58       42.85      7.36 o 
  -9   7   1        1.04        2.00      7.29 o 
  -8   7   1        0.48        2.01      7.09 o 
  -7   7   1        0.56        0.13      6.27 o 
  -6   7   1       51.34       46.50      9.11 o 
  -5   7   1       71.41       67.21     10.58 o 
  -4   7   1        7.47       20.83      6.94 o 
  -3   7   1       39.08       37.80      9.08 o 
  -2   7   1       17.44       16.38      6.89 o 
  -1   7   1      200.72      228.46     15.95 o 
   0   7   1       75.41       81.71      7.67 o 
   1   7   1       18.09        9.03      8.64 o 
   2   7   1       22.07       23.43      8.79 o 
   3   7   1       39.84       57.18     10.79 o 
   4   7   1      203.55      216.39     15.61 o 
   5   7   1        8.61       16.60      8.43 o 
   6   7   1       32.98       21.41      8.26 o 
   7   7   1        0.35        7.79      7.79 o 
   8   7   1        5.24        5.69      9.40 o 
   9   7   1        7.97        8.18      8.70 o 
  10   7   1        0.74       10.93      8.25 o 
  11   7   1        4.57       10.75     10.75 o 
  12   7   1        2.52        4.87      6.38 o 
 -11   8   1        2.43        2.31      0.70 o 
 -10   8   1        4.90        2.17      8.67 o 
  -9   8   1        5.33       16.90      7.18 o 
  -8   8   1       27.98       26.87      7.96 o 
  -7   8   1        0.56        7.08      6.00 o 
  -6   8   1        4.26        0.00      7.85 o 
  -5   8   1        0.87        7.73      7.73 o 
  -4   8   1       42.90       43.58      9.22 o 
  -3   8   1      120.64      113.45     13.10 o 
  -2   8   1      142.16      139.62     13.12 o 
  -1   8   1        0.02        3.98      7.12 o 
   0   8   1        6.59        6.66      9.60 o 
   1   8   1       39.48       43.42      9.16 o 
   2   8   1        0.44        5.35      8.53 o 
   3   8   1       45.73       49.01      9.39 o 
   4   8   1        0.12        9.68      9.68 o 
   5   8   1        0.74        5.68      6.58 o 
   6   8   1        2.80        4.74      7.55 o 
   7   8   1       22.30       13.13     10.86 o 
   8   8   1        4.52        8.63      9.51 o 
   9   8   1        0.21        2.43      6.91 o 
  10   8   1        2.33        3.71      8.48 o 
  -8   9   1        6.33        8.20      6.90 o 
  -7   9   1        0.27        1.05      7.11 o 
  -6   9   1        0.50        4.04      6.61 o 
  -5   9   1        4.28        4.73      1.21 o 
  -4   9   1        2.36        4.14      8.08 o 
  -3   9   1        8.62        9.23      9.23 o 
  -2   9   1       12.62       13.70      4.41 o 
  -1   9   1       25.52       28.85      8.99 o 
   0   9   1       31.64       31.45      6.91 o 
   1   9   1       22.65        6.67     10.94 o 
   2   9   1       10.15       18.17      9.89 o 
   3   9   1        5.16        0.00      7.26 o 
   4   9   1        0.50       10.55      8.44 o 
   5   9   1        1.25        7.81      7.81 o 
   6   9   1        0.04        2.45      9.09 o 
   7   9   1        0.44        5.04      9.60 o 
 -18   0   2       20.26       19.03      8.53 o 
 -17   0   2       27.09       35.52     10.44 o 
 -16   0   2        6.23       11.86      8.52 o 
 -15   0   2       23.14        1.02     11.03 o 
 -14   0   2      179.62      213.54     14.75 o 
 -13   0   2       38.61       40.21     10.45 o 
 -12   0   2      173.62      166.93     15.97 o 
 -11   0   2     1024.05      923.39     27.88 o 
 -10   0   2      681.85      809.43     23.43 o 
  -9   0   2      248.49      274.35     12.79 o 
  -8   0   2       57.98       66.68      8.02 o 
  -7   0   2      806.34      810.16     19.95 o 
  -6   0   2     9500.13     9089.94     54.90 o 
  -5   0   2     2163.48     2252.89     25.75 o 
  -4   0   2        3.67        9.30      4.65 o 
  -3   0   2     3385.05     3452.40     27.46 o 
  -2   0   2     1630.69     1891.37     18.87 o 
  -1   0   2    14307.73    13057.50    197.93 o 
   0   0   2     2559.18     2897.13     40.40 o 
   1   0   2    17078.29    15604.91    238.53 o 
   2   0   2    13525.34    14010.57     56.79 o 
   3   0   2      264.95      223.26      9.57 o 
   4   0   2      796.33      713.36     16.74 o 
   5   0   2      119.34      127.54      9.47 o 
   6   0   2      947.78      867.41     20.60 o 
   7   0   2      326.51      319.20     13.62 o 
   8   0   2      102.31       86.72      8.83 o 
   9   0   2       78.50      101.14     10.42 o 
  10   0   2      709.51      767.52     24.60 o 
  11   0   2      163.24      137.41     14.32 o 
  12   0   2       63.61       60.77     10.45 o 
  13   0   2        1.53        8.00      6.59 o 
  14   0   2       20.36       30.48      7.99 o 
  15   0   2        0.55       11.36      7.55 o 
  16   0   2        5.19        9.58      7.20 o 
  17   0   2        6.89       18.00      6.66 o 
 -18   1   2        0.95        8.76      8.76 o 
 -17   1   2       12.83       14.58     10.82 o 
 -16   1   2        2.29       10.78     10.78 o 
 -15   1   2       57.69       55.99     10.94 o 
 -14   1   2        0.35        0.92      8.06 o 
 -13   1   2       34.77       29.95      8.07 o 
 -12   1   2       33.68       37.38      7.86 o 
 -11   1   2        9.66       15.07      7.88 o 
 -10   1   2      886.63      804.19     24.09 o 
  -9   1   2       10.79       21.12      5.11 o 
  -8   1   2      641.14      609.99     18.27 o 
  -7   1   2     2388.38     2383.66     30.44 o 
  -6   1   2      379.02      375.23     13.26 o 
  -5   1   2      885.53      797.56     17.03 o 
  -4   1   2      608.63      496.49     13.01 o 
  -3   1   2     3794.99     3848.72     29.28 o 
  -2   1   2     1183.69     1311.07     16.46 o 
  -1   1   2     1718.93     1832.05     18.67 o 
   0   1   2     2367.09     2506.37    104.05 o 
   1   1   2      253.04      240.72      8.51 o 
   2   1   2     2119.96     2203.28     23.18 o 
   3   1   2      799.41      740.26     15.89 o 
   4   1   2        3.56        0.80      3.24 o 
   5   1   2      478.65      450.75     14.68 o 
   6   1   2      322.65      341.97     13.31 o 
   7   1   2      376.93      354.71     14.47 o 
   8   1   2       93.65      122.15     10.40 o 
   9   1   2        7.80        6.62      6.62 o 
  10   1   2       54.60       58.45      8.90 o 
  11   1   2       14.55       24.42      7.19 o 
  12   1   2       62.20       83.51      9.91 o 
  13   1   2        1.97        1.82      6.18 o 
  14   1   2       18.29       12.52      8.23 o 
  15   1   2        2.63        6.89      7.87 o 
  16   1   2        7.42        2.94      8.02 o 
  17   1   2        6.16        8.22      8.22 o 
 -18   2   2        2.14        5.77      9.48 o 
 -17   2   2        1.34        5.75      8.34 o 
 -16   2   2       25.94       26.98      9.94 o 
 -15   2   2        1.89        9.21      9.21 o 
 -14   2   2        2.68        5.07      7.87 o 
 -13   2   2       19.46       19.94      8.55 o 
 -12   2   2        1.87        3.57      7.39 o 
 -11   2   2      705.49      735.89     25.51 o 
 -10   2   2      190.00      188.75     12.97 o 
  -9   2   2      116.94       86.24      9.73 o 
  -8   2   2       33.52       34.02      6.54 o 
  -7   2   2     1325.39     1403.95     26.54 o 
  -6   2   2     1711.57     1731.20     25.74 o 
  -5   2   2        3.20        3.19      4.08 o 
  -4   2   2     1476.04     1622.15     22.80 o 
  -3   2   2     2799.46     3070.86     29.02 o 
  -2   2   2     1631.30     1880.17     22.06 o 
  -1   2   2      129.74      120.82      6.28 o 
   0   2   2       20.70       31.21      5.86 o 
   1   2   2      136.21      127.83      7.14 o 
   2   2   2      256.19      236.94      9.98 o 
   3   2   2      975.25      954.19     17.62 o 
   4   2   2       35.15       35.50      5.54 o 
   5   2   2       58.75       61.52      6.21 o 
   6   2   2      401.73      415.93     14.96 o 
   7   2   2      160.88      159.62     10.49 o 
   8   2   2       13.37       16.47      5.58 o 
   9   2   2      265.52      303.88     16.15 o 
  10   2   2        2.72       12.61      6.18 o 
  11   2   2        1.76        5.17      6.99 o 
  12   2   2        0.57        9.11      5.57 o 
  13   2   2       36.16       40.40      9.18 o 
  14   2   2        3.98        5.97      8.18 o 
  15   2   2        1.54        2.10      8.05 o 
  16   2   2       13.28        8.16      7.96 o 
  17   2   2        0.72        1.01      6.20 o 
 -18   3   2        0.91        2.33      7.55 o 
 -17   3   2        0.45        2.31      7.06 o 
 -16   3   2        0.03        8.26      8.26 o 
 -15   3   2        2.56       11.25     10.73 o 
 -14   3   2       61.74       62.54     12.96 o 
 -13   3   2       30.09       52.80      9.95 o 
 -12   3   2       51.74       70.72      9.64 o 
 -11   3   2      380.71      370.96     21.14 o 
 -10   3   2      330.62      359.03     17.72 o 
  -9   3   2       27.75       12.90      7.20 o 
  -8   3   2      384.75      435.34     17.11 o 
  -7   3   2      953.75      913.37     22.98 o 
  -6   3   2       34.47       43.58      6.06 o 
  -5   3   2      307.57      311.14     12.55 o 
  -4   3   2     1221.53     1223.36     23.02 o 
  -3   3   2     1294.77     1446.17     22.32 o 
  -2   3   2      387.06      408.43     13.22 o 
  -1   3   2        5.96        1.12      3.63 o 
   0   3   2       18.95       21.11      2.65 o 
   1   3   2      283.47      222.12     10.62 o 
   2   3   2      854.98      858.13     19.94 o 
   3   3   2       25.49       26.66      6.00 o 
   4   3   2      299.08      320.61     13.83 o 
   5   3   2        2.63        1.72      5.56 o 
   6   3   2      596.42      648.38     20.37 o 
   7   3   2        0.91        5.95      6.62 o 
   8   3   2      158.08      163.17     11.36 o 
   9   3   2      176.70      178.18     12.64 o 
  10   3   2        4.05        3.40      6.79 o 
  11   3   2        0.56        9.91      5.53 o 
  12   3   2       37.08       49.94     10.31 o 
  13   3   2        3.71        3.04      8.14 o 
  14   3   2       60.07       65.39     11.82 o 
  15   3   2       22.24        9.48      9.15 o 
  16   3   2       10.70        6.33      8.33 o 
 -17   4   2        0.22        7.09      5.88 o 
 -16   4   2        0.80        2.39      7.28 o 
 -15   4   2        7.35        8.19     10.46 o 
 -14   4   2       51.41       65.77     11.67 o 
 -13   4   2       45.31       46.35     11.41 o 
 -12   4   2      230.53      230.14     17.28 o 
 -11   4   2       10.55        5.73     10.79 o 
 -10   4   2      293.93      259.38     16.29 o 
  -9   4   2      429.38      418.35     19.19 o 
  -8   4   2      311.69      291.95     15.71 o 
  -7   4   2       30.63       22.68      6.87 o 
  -6   4   2      636.58      626.04     19.59 o 
  -5   4   2      202.64      212.32     13.39 o 
  -4   4   2      302.46      280.45     12.74 o 
  -3   4   2      171.78      213.76     11.44 o 
  -2   4   2     1120.00     1202.37     24.48 o 
  -1   4   2        0.36        5.39      3.64 o 
   0   4   2      225.01      257.41      8.47 o 
   1   4   2      225.59      228.34     11.81 o 
   2   4   2      274.55      270.77     13.20 o 
   3   4   2       65.60       66.85      7.13 o 
   4   4   2      191.07      172.78     12.40 o 
   5   4   2      145.35      179.67     12.36 o 
   6   4   2       91.88       97.19     10.16 o 
   7   4   2      494.38      487.13     19.55 o 
   8   4   2       49.69       49.98      9.64 o 
   9   4   2        0.26        0.92      5.90 o 
  10   4   2       36.39       42.21      8.55 o 
  11   4   2        0.62        1.91      9.15 o 
  12   4   2       53.20       48.80     11.86 o 
  13   4   2       76.03       87.33     12.24 o 
  14   4   2        2.95       10.25     10.25 o 
  15   4   2        2.24        8.62      8.73 o 
  16   4   2       11.12       11.64      7.31 o 
 -16   5   2        4.64        4.78      9.23 o 
 -15   5   2        0.99        4.75      8.54 o 
 -14   5   2        6.50        5.85      9.94 o 
 -13   5   2        4.24        9.75      9.75 o 
 -12   5   2       29.27       20.37      9.53 o 
 -11   5   2       54.36       57.58     11.30 o 
 -10   5   2        1.54       13.25      6.68 o 
  -9   5   2        1.15        7.02      6.24 o 
  -8   5   2        2.08        0.76      5.90 o 
  -7   5   2       52.74       52.35      8.47 o 
  -6   5   2      263.85      248.99     14.09 o 
  -5   5   2       48.76       44.16      7.65 o 
  -4   5   2      507.72      483.68     18.04 o 
  -3   5   2       43.60       40.35      7.00 o 
  -2   5   2      431.64      396.05     15.90 o 
  -1   5   2        7.60        9.85      4.80 o 
   0   5   2      101.30       90.14     17.43 o 
   1   5   2      109.51      126.68      9.49 o 
   2   5   2        8.94        3.35      6.03 o 
   3   5   2       21.27       24.07      6.76 o 
   4   5   2      155.36      156.25     11.67 o 
   5   5   2        3.15        0.00      6.63 o 
   6   5   2        4.07        4.98      6.06 o 
   7   5   2       52.75       72.70      9.34 o 
   8   5   2       42.76       51.81      9.10 o 
   9   5   2       74.43       72.59     11.30 o 
  10   5   2       35.95       44.92      8.40 o 
  11   5   2       83.72       61.31     13.76 o 
  12   5   2        2.44        8.60      6.80 o 
  13   5   2       14.99       28.48      8.77 o 
  14   5   2        0.27        4.38      8.99 o 
  15   5   2        0.15       11.96      7.11 o 
 -15   6   2       10.11       19.88      7.16 o 
 -14   6   2        0.91        3.52      7.93 o 
 -13   6   2        0.19        0.00      7.56 o 
 -12   6   2        0.74        7.88      7.88 o 
 -11   6   2        9.06        5.28      7.75 o 
 -10   6   2        9.65        4.07      8.16 o 
  -9   6   2       44.95       22.84      9.39 o 
  -8   6   2       83.56       75.54     10.44 o 
  -7   6   2       16.29       24.76      6.71 o 
  -6   6   2       43.39       38.09      8.73 o 
  -5   6   2       22.77       35.10      7.02 o 
  -4   6   2       76.75       59.13      9.35 o 
  -3   6   2       31.99       31.36      7.72 o 
  -2   6   2      121.44      119.30     10.31 o 
  -1   6   2       11.40       10.51      6.33 o 
   0   6   2        1.36        4.23      4.23 o 
   1   6   2        3.65       12.63      6.97 o 
   2   6   2       80.75      100.80     10.01 o 
   3   6   2        1.77        4.31      6.47 o 
   4   6   2       49.17       38.76      8.77 o 
   5   6   2       11.29       21.00      7.81 o 
   6   6   2       83.87       85.12     11.47 o 
   7   6   2       27.10       26.46      9.74 o 
   8   6   2       14.23       23.28      6.98 o 
   9   6   2       32.15       27.29     11.11 o 
  10   6   2       10.43       18.29      8.84 o 
  11   6   2        0.66        1.06      6.73 o 
  12   6   2        0.41        3.38      7.55 o 
  13   6   2        2.39        7.86      8.17 o 
 -13   7   2        4.70        5.62      6.87 o 
 -12   7   2        3.13        9.97      6.17 o 
 -11   7   2        2.37        6.46      6.68 o 
 -10   7   2       13.46        7.36      9.29 o 
  -9   7   2       34.71       42.33      9.95 o 
  -8   7   2        8.65        2.87      7.60 o 
  -7   7   2      110.24      116.08     12.15 o 
  -6   7   2      108.04      104.34     11.62 o 
  -5   7   2        9.77        4.45      6.66 o 
  -4   7   2        0.15        5.20      7.69 o 
  -3   7   2       49.85       45.25      9.36 o 
  -2   7   2        6.56       21.01      7.20 o 
  -1   7   2        6.14       15.07      7.47 o 
   0   7   2      102.34      128.78     18.14 o 
   1   7   2      223.56      216.62     15.85 o 
   2   7   2       10.32        9.53      8.09 o 
   3   7   2      549.26      579.56     24.03 o 
   4   7   2        1.70        1.05      7.35 o 
   5   7   2       98.15       88.70     12.13 o 
   6   7   2       27.81       36.96     10.04 o 
   7   7   2       21.09       28.05     10.24 o 
   8   7   2        1.58        4.44      8.13 o 
   9   7   2        0.61       14.55      6.08 o 
  10   7   2        3.85       15.81      8.02 o 
  11   7   2        3.82       18.10      7.74 o 
  12   7   2        0.01        1.12      8.30 o 
 -11   8   2        0.00        0.00      5.70 o 
 -10   8   2        0.01        7.99      7.99 o 
  -9   8   2        5.91       10.25      8.71 o 
  -8   8   2        0.17        4.08      7.95 o 
  -7   8   2        1.28       11.91      6.91 o 
  -6   8   2       18.56       14.70      7.02 o 
  -5   8   2        3.79        2.97      7.26 o 
  -4   8   2        2.65       13.55      5.83 o 
  -3   8   2       23.25       17.47      8.79 o 
  -2   8   2       47.11       33.41     10.24 o 
  -1   8   2       50.82       53.77     10.57 o 
   0   8   2        0.69        5.28      5.28 o 
   1   8   2        8.90        1.10      9.31 o 
   2   8   2       47.25       37.03     11.36 o 
   3   8   2        2.13        9.64      9.64 o 
   4   8   2        0.99        4.44      8.62 o 
   5   8   2        1.86        6.70      8.15 o 
   6   8   2        6.50       10.15      7.29 o 
   7   8   2        7.67        2.33      8.14 o 
   8   8   2        4.61        2.25      7.87 o 
   9   8   2        1.64        3.45      8.17 o 
  -7   9   2       10.01       16.06      6.17 o 
  -6   9   2       15.14       12.11      7.01 o 
  -5   9   2        2.92        7.10      7.30 o 
  -4   9   2        5.06        8.09      8.09 o 
  -3   9   2        3.44        1.04      6.54 o 
  -2   9   2        4.99        8.37      7.41 o 
  -1   9   2        0.33        7.23      7.23 o 
   0   9   2        0.04        5.21      7.57 o 
   1   9   2        0.17        6.54      7.19 o 
   2   9   2        1.53        3.34      7.90 o 
   3   9   2        0.24        2.22      7.99 o 
   4   9   2        0.07        6.80      8.67 o 
   5   9   2        7.16       22.73      6.36 o 
   6   9   2        1.51        7.76      7.76 o 
 -18   1   3        1.97        3.41      7.36 o 
 -17   1   3        2.73        7.89      8.71 o 
 -16   1   3       68.79       69.32     11.53 o 
 -15   1   3        0.09        7.33      7.08 o 
 -14   1   3       11.63       18.90      7.67 o 
 -13   1   3       19.96       18.53      9.14 o 
 -12   1   3      160.40      176.53     13.82 o 
 -11   1   3       53.31       56.89      9.24 o 
 -10   1   3        0.00        5.69      5.41 o 
  -9   1   3        0.88        5.11      4.58 o 
  -8   1   3      137.77      159.58     10.39 o 
  -7   1   3      145.56      141.13     10.13 o 
  -6   1   3        2.80        1.81      4.14 o 
  -5   1   3      481.34      468.36     14.55 o 
  -4   1   3      378.24      339.90     11.76 o 
  -3   1   3       37.35       36.34      4.72 o 
  -2   1   3       27.28       20.13      3.55 o 
  -1   1   3     1685.43     1636.54     20.73 o 
   0   1   3      464.39      485.56     32.99 o 
   1   1   3     3003.44     2886.96     29.24 o 
   2   1   3     2596.42     2844.32     30.44 o 
   3   1   3      671.66      698.06     16.91 o 
   4   1   3      321.17      276.86     11.96 o 
   5   1   3      976.91      884.77     21.60 o 
   6   1   3        1.59        2.81      6.15 o 
   7   1   3      451.69      482.25     18.12 o 
   8   1   3       32.01       22.08      6.62 o 
   9   1   3       41.45       24.71      7.32 o 
  10   1   3       85.33       90.44     10.29 o 
  11   1   3       31.75       20.74      8.29 o 
  12   1   3       84.30       82.97     11.57 o 
  13   1   3        2.71        2.80      8.52 o 
  14   1   3       20.67        0.00     10.40 o 
  15   1   3        8.30        6.92      8.47 o 
  16   1   3        0.33        0.95      7.58 o 
 -18   2   3        9.84       18.39      7.90 o 
 -17   2   3        3.33        4.55      9.33 o 
 -16   2   3       15.37       20.22      8.26 o 
 -15   2   3       23.04        9.76      9.63 o 
 -14   2   3       72.03       69.81     10.45 o 
 -13   2   3       36.59       51.02      9.16 o 
 -12   2   3        9.10       13.32      6.65 o 
 -11   2   3      215.98      199.08     15.25 o 
 -10   2   3      441.67      452.66     18.99 o 
  -9   2   3        1.36        1.35      5.24 o 
  -8   2   3      464.15      470.52     17.28 o 
  -7   2   3      108.15       95.24      8.26 o 
  -6   2   3      101.24       98.57      7.64 o 
  -5   2   3        9.86        5.39      3.98 o 
  -4   2   3      195.60      173.00      9.17 o 
  -3   2   3     1073.71     1160.79     19.30 o 
  -2   2   3       25.55       30.61      4.61 o 
  -1   2   3       39.58       26.44      4.52 o 
   0   2   3       95.37       81.16      4.34 o 
   1   2   3      687.69      592.13     15.87 o 
   2   2   3        1.98        3.97      3.97 o 
   3   2   3     1097.20     1096.96     22.69 o 
   4   2   3       39.92       27.71      5.38 o 
   5   2   3      295.60      294.09     14.03 o 
   6   2   3        0.71        4.86      5.51 o 
   7   2   3      495.50      426.00     17.97 o 
   8   2   3        9.46       15.02      6.40 o 
   9   2   3      125.00      103.58     11.40 o 
  10   2   3       13.78       15.09      6.65 o 
  11   2   3        0.00        8.01      7.52 o 
  12   2   3       23.32       31.08      8.86 o 
  13   2   3        5.65       11.76      8.86 o 
  14   2   3       15.33        3.97      9.27 o 
  15   2   3        2.02        6.98      6.98 o 
  16   2   3        0.10        6.01      6.95 o 
 -18   3   3        0.23        5.77      8.49 o 
 -17   3   3        0.01        1.14      8.88 o 
 -16   3   3        4.85        8.12      8.12 o 
 -15   3   3        0.00        7.89      9.54 o 
 -14   3   3      145.79      150.65     14.45 o 
 -13   3   3      100.26       94.54     13.56 o 
 -12   3   3       37.93       58.00      9.38 o 
 -11   3   3       39.79       44.01      9.40 o 
 -10   3   3       53.16       48.59      8.82 o 
  -9   3   3       11.42       17.76      8.61 o 
  -8   3   3      277.73      287.78     14.60 o 
  -7   3   3      490.77      468.51     17.93 o 
  -6   3   3     1218.36     1198.55     27.46 o 
  -5   3   3     1532.51     1805.28     28.36 o 
  -4   3   3       75.25       79.46      7.66 o 
  -3   3   3      248.55      283.18     13.30 o 
  -2   3   3       68.11       63.19      6.33 o 
  -1   3   3      650.12      641.40     17.10 o 
   0   3   3        1.27        2.83      4.64 o 
   1   3   3      440.72      442.60     14.87 o 
   2   3   3      167.57      173.64      9.95 o 
   3   3   3       98.95       81.67      8.09 o 
   4   3   3      176.21      147.49     10.68 o 
   5   3   3      137.50      153.92     11.01 o 
   6   3   3        5.80       11.34      6.39 o 
   7   3   3        6.92       14.26      6.23 o 
   8   3   3       38.84       25.40      7.48 o 
   9   3   3        0.35        8.06      8.06 o 
  10   3   3        5.74        5.28      7.80 o 
  11   3   3        0.22        2.83      6.64 o 
  12   3   3       11.33       19.43      8.46 o 
  13   3   3       25.88       25.11      9.25 o 
  14   3   3        0.73       10.23      7.33 o 
  15   3   3        5.41        4.09      6.99 o 
  16   3   3       10.57       12.00      8.26 o 
 -17   4   3        0.97        8.12      8.12 o 
 -16   4   3        3.17        5.94      7.69 o 
 -15   4   3        6.81       11.56      7.51 o 
 -14   4   3        7.39        3.33      9.97 o 
 -13   4   3        3.23        1.05      8.13 o 
 -12   4   3        1.27        0.00      8.00 o 
 -11   4   3       28.17       31.31      9.51 o 
 -10   4   3      741.95      718.76     26.55 o 
  -9   4   3        0.30        1.59      7.54 o 
  -8   4   3       65.26       76.13      9.66 o 
  -7   4   3        0.10        4.89      4.89 o 
  -6   4   3       89.90       90.66      9.76 o 
  -5   4   3      623.36      620.62     19.40 o 
  -4   4   3       10.99        9.19      5.33 o 
  -3   4   3      235.68      222.77     11.64 o 
  -2   4   3       45.11       59.90      7.74 o 
  -1   4   3     1163.65     1376.17     27.64 o 
   0   4   3      155.20      179.47      7.28 o 
   1   4   3       18.34       17.14      6.20 o 
   2   4   3       65.12       71.19      8.01 o 
   3   4   3      161.84      136.54     10.29 o 
   4   4   3        0.41        9.57      5.45 o 
   5   4   3       51.34       49.24      7.52 o 
   6   4   3        0.91        2.21      6.15 o 
   7   4   3        7.38        6.34      6.85 o 
   8   4   3       65.54       58.15     10.10 o 
   9   4   3        0.21        7.17      6.30 o 
  10   4   3       21.43        9.38      7.65 o 
  11   4   3       10.32        6.83      8.39 o 
  12   4   3       27.83       16.18      9.59 o 
  13   4   3        2.78        7.37      7.37 o 
  14   4   3        0.00        7.53      7.53 o 
  15   4   3        1.43       10.26      8.35 o 
 -16   5   3        5.14       10.24     10.24 o 
 -15   5   3        8.76       11.61      8.39 o 
 -14   5   3       57.30       64.24     12.66 o 
 -13   5   3        0.10        1.11      8.21 o 
 -12   5   3        2.39        8.50      9.26 o 
 -11   5   3        0.71        0.00      8.58 o 
 -10   5   3       19.67       17.05      8.33 o 
  -9   5   3       11.34        1.79      7.78 o 
  -8   5   3       31.04       30.86      8.85 o 
  -7   5   3      267.94      248.73     15.77 o 
  -6   5   3       10.79       11.79      6.82 o 
  -5   5   3        4.48        7.02      6.29 o 
  -4   5   3      244.25      230.29     14.04 o 
  -3   5   3       26.94       32.10      7.68 o 
  -2   5   3      147.95      144.54     10.79 o 
  -1   5   3        2.43        1.40      5.36 o 
   0   5   3        4.57        1.43      5.53 o 
   1   5   3        0.25        2.12      6.22 o 
   2   5   3      140.45      121.81     11.62 o 
   3   5   3      195.24      191.58     12.19 o 
   4   5   3       15.23       12.68      6.01 o 
   5   5   3        0.74       11.51      5.56 o 
   6   5   3       11.19        6.00      6.00 o 
   7   5   3        0.17        6.30      6.30 o 
   8   5   3        7.27        2.77      8.08 o 
   9   5   3        2.91        0.00      6.78 o 
  10   5   3       20.02       13.05      9.70 o 
  11   5   3        1.01        2.08      7.39 o 
  12   5   3        1.06        6.28      8.05 o 
  13   5   3       11.00       15.78      7.90 o 
  14   5   3        1.33        5.19      7.32 o 
 -15   6   3        0.00        3.40      8.54 o 
 -14   6   3        7.09       13.65      8.62 o 
 -13   6   3       21.97       14.58      9.56 o 
 -12   6   3        3.21        8.67      8.43 o 
 -11   6   3       71.14       90.04     11.20 o 
 -10   6   3       70.18       50.06      9.51 o 
  -9   6   3       63.32       40.07      9.18 o 
  -8   6   3       24.90       11.82      8.32 o 
  -7   6   3       27.01       26.14      7.47 o 
  -6   6   3       19.90       21.67      7.46 o 
  -5   6   3        2.50        1.57      5.43 o 
  -4   6   3       51.98       77.96      9.61 o 
  -3   6   3      103.27       97.11     11.56 o 
  -2   6   3       21.19       11.13      7.00 o 
  -1   6   3       57.08       51.29      8.66 o 
   0   6   3      355.42      386.10     37.61 o 
   1   6   3        2.00        6.83      6.83 o 
   2   6   3       45.45       30.31      9.53 o 
   3   6   3       80.48       73.86     11.54 o 
   4   6   3      140.65      126.39     13.06 o 
   5   6   3        0.26        1.83      7.04 o 
   6   6   3       53.61       47.48      9.11 o 
   7   6   3       21.96       12.94      9.04 o 
   8   6   3       57.91       48.80     10.52 o 
   9   6   3        9.09       14.57      5.80 o 
  10   6   3        1.87       13.79      8.09 o 
  11   6   3        4.40        5.31      8.04 o 
  12   6   3        7.76        1.02      8.18 o 
  13   6   3        2.75        7.99      7.99 o 
 -13   7   3        0.63        9.09      9.09 o 
 -12   7   3        0.07       10.74      6.15 o 
 -11   7   3        0.07        7.42      7.42 o 
 -10   7   3        2.79       10.32      7.02 o 
  -9   7   3        0.50        9.03      9.03 o 
  -8   7   3        0.52        5.86      6.08 o 
  -7   7   3       62.17       53.03     10.69 o 
  -6   7   3       54.80       47.24      9.20 o 
  -5   7   3       16.65       25.59      6.28 o 
  -4   7   3        9.23        9.09      6.84 o 
  -3   7   3      152.61      127.63     13.80 o 
  -2   7   3        4.15        4.52      7.57 o 
  -1   7   3       18.21       15.78      8.57 o 
   0   7   3      181.06      203.95     10.67 o 
   1   7   3       11.55       28.98      9.07 o 
   2   7   3       42.79       30.55     10.91 o 
   3   7   3       66.17       74.35     11.80 o 
   4   7   3        0.01        9.66      9.66 o 
   5   7   3      158.03      141.80     15.41 o 
   6   7   3        7.95       22.18      7.23 o 
   7   7   3       11.85       11.79      9.06 o 
   8   7   3       15.44       19.45      8.28 o 
   9   7   3        3.68        6.51      7.16 o 
  10   7   3        0.03        4.29      6.61 o 
  11   7   3       11.36        9.74      9.74 o 
 -10   8   3        0.00        7.13      7.82 o 
  -9   8   3        0.37        4.07      5.36 o 
  -8   8   3        0.43        7.85      7.85 o 
  -7   8   3       13.48       32.93      7.82 o 
  -6   8   3        8.01        7.98      7.98 o 
  -5   8   3       12.84        5.98      7.27 o 
  -4   8   3        0.60       13.86      6.98 o 
  -3   8   3       49.18       48.89      9.39 o 
  -2   8   3      103.28       95.78     11.77 o 
  -1   8   3       33.52       30.63      8.69 o 
   0   8   3       74.43       70.60      8.37 o 
   1   8   3        1.65        5.28      6.96 o 
   2   8   3       38.73       33.28     10.94 o 
   3   8   3       14.02       29.41      8.85 o 
   4   8   3        4.10        1.06      7.67 o 
   5   8   3       24.62       25.43      9.37 o 
   6   8   3       31.14       38.86     10.90 o 
   7   8   3       39.85       24.35     10.83 o 
   8   8   3       14.73       17.57      7.54 o 
  -7   9   3       12.90        9.98      6.80 o 
  -6   9   3        3.31        0.00      7.03 o 
  -5   9   3        2.11        5.03      6.75 o 
  -4   9   3        0.15       10.22      5.85 o 
  -3   9   3        0.01        3.15      8.13 o 
  -2   9   3       14.48       23.14      8.30 o 
  -1   9   3       27.39       23.52      9.28 o 
   0   9   3        2.37        5.12      9.23 o 
   1   9   3        2.66        4.39      7.50 o 
   2   9   3        7.90        7.69      8.44 o 
   3   9   3        2.16       17.75      6.76 o 
   4   9   3        0.00        2.18      7.15 o 
   5   9   3        4.90        4.43      8.66 o 
 -18   0   4        7.32       20.81      7.60 o 
 -17   0   4       14.67       20.66      7.56 o 
 -16   0   4        0.62        6.71      9.83 o 
 -15   0   4       36.75       43.11     10.23 o 
 -14   0   4       17.76       16.37      9.19 o 
 -13   0   4       46.96       37.45      9.09 o 
 -12   0   4      110.81      109.97     12.36 o 
 -11   0   4        0.29       10.77      6.35 o 
 -10   0   4      434.96      465.88     18.96 o 
  -9   0   4       46.49       40.38      8.03 o 
  -8   0   4     1111.31     1264.77     27.84 o 
  -7   0   4       70.49       60.50      7.82 o 
  -6   0   4       40.27       47.97      6.27 o 
  -5   0   4      187.21      208.67     11.47 o 
  -4   0   4       73.78       74.95      6.63 o 
  -3   0   4     1832.35     1772.25     24.75 o 
  -2   0   4     1617.05     1631.73     23.92 o 
  -1   0   4        1.39        1.92      0.58 o 
   0   0   4      600.44      629.52     18.20 o 
   1   0   4      818.57      838.81     20.07 o 
   2   0   4        9.09       10.93      3.31 o 
   3   0   4     2519.32     2506.89     34.14 o 
   4   0   4      865.26      834.85     22.17 o 
   5   0   4     1687.51     1783.22     33.06 o 
   6   0   4        1.86        0.00      6.29 o 
   7   0   4       84.71      108.37     11.51 o 
   8   0   4      188.80      161.89     13.31 o 
   9   0   4      173.14      183.85     15.77 o 
  10   0   4        0.06        9.53      6.27 o 
  11   0   4        0.05        4.50      6.92 o 
  12   0   4       11.65        5.60      8.06 o 
  13   0   4        2.65        2.89      7.55 o 
  14   0   4        2.64        3.95      6.25 o 
  15   0   4        7.19        8.44      8.44 o 
  16   0   4        0.08        2.86      5.37 o 
 -18   1   4        4.97        5.73      7.89 o 
 -17   1   4        1.83        9.52      9.52 o 
 -16   1   4       14.03       10.03      9.06 o 
 -15   1   4       38.70       35.24     10.18 o 
 -14   1   4      143.83      121.90     13.08 o 
 -13   1   4        3.38        8.12      8.12 o 
 -12   1   4       18.78       22.20      8.08 o 
 -11   1   4       61.15       62.38      9.32 o 
 -10   1   4      195.00      202.51     13.49 o 
  -9   1   4        0.00        0.68      5.76 o 
  -8   1   4      491.67      524.77     17.94 o 
  -7   1   4        6.11        1.71      4.99 o 
  -6   1   4        4.51        2.08      4.02 o 
  -5   1   4        2.64        3.49      0.99 o 
  -4   1   4      291.31      320.05     12.24 o 
  -3   1   4      677.05      658.36     17.20 o 
  -2   1   4      443.28      445.07     13.68 o 
  -1   1   4     1393.99     1420.31     22.46 o 
   0   1   4        1.57        7.72      3.41 o 
   1   1   4      288.25      342.71     13.08 o 
   2   1   4      395.71      316.10     13.73 o 
   3   1   4       56.85       58.93      7.40 o 
   4   1   4      139.78      121.89      9.41 o 
   5   1   4        0.05        3.09      5.36 o 
   6   1   4       72.46       72.29      8.26 o 
   7   1   4       55.36       63.00      8.87 o 
   8   1   4       15.14        6.15      6.80 o 
   9   1   4       11.39       18.15      7.47 o 
  10   1   4        2.64        2.64      5.92 o 
  11   1   4       18.71       14.77      9.64 o 
  12   1   4        0.61        0.00      7.27 o 
  13   1   4        5.46        5.90      7.80 o 
  14   1   4        7.96       15.85      8.13 o 
  15   1   4        0.02        0.96      7.59 o 
 -18   2   4        2.41        9.07      8.12 o 
 -17   2   4       31.06       27.43      8.76 o 
 -16   2   4       13.33        4.46      8.08 o 
 -15   2   4        0.10        1.13      7.56 o 
 -14   2   4        0.01        3.12      7.80 o 
 -13   2   4       14.01        2.91      9.01 o 
 -12   2   4      250.55      272.35     16.89 o 
 -11   2   4       49.82       64.91      9.29 o 
 -10   2   4       20.64        7.94      6.86 o 
  -9   2   4      432.17      430.82     17.80 o 
  -8   2   4      136.55      122.57     10.62 o 
  -7   2   4       14.48       13.43      5.66 o 
  -6   2   4      881.66      959.10     23.53 o 
  -5   2   4      197.83      188.05     10.53 o 
  -4   2   4       74.78       74.98      7.21 o 
  -3   2   4      139.54      178.96      9.86 o 
  -2   2   4      270.54      248.66     10.72 o 
  -1   2   4      143.65      127.81      8.24 o 
   0   2   4       57.80       74.08     18.60 o 
   1   2   4      548.84      508.26     15.95 o 
   2   2   4      106.08      112.14      9.03 o 
   3   2   4       40.80       23.47      6.60 o 
   4   2   4       43.19       47.61      6.56 o 
   5   2   4       16.60       33.18      7.31 o 
   6   2   4        4.10        2.73      5.98 o 
   7   2   4        1.37       10.35      5.70 o 
   8   2   4       14.51       18.97      7.95 o 
   9   2   4       39.21       16.81      9.36 o 
  10   2   4       60.29       78.56     10.40 o 
  11   2   4       30.93       32.50      9.25 o 
  12   2   4        2.08        0.00      7.38 o 
  13   2   4        5.45        2.96      6.36 o 
  14   2   4        3.92        7.06      5.94 o 
  15   2   4        1.37        0.94      6.49 o 
 -17   3   4        1.52        9.38      9.38 o 
 -16   3   4        0.15        3.42      6.94 o 
 -15   3   4       18.29       22.39      9.64 o 
 -14   3   4        0.72        7.82      7.82 o 
 -13   3   4       59.63       45.30     10.77 o 
 -12   3   4      239.93      246.85     16.92 o 
 -11   3   4      123.65      132.89     12.60 o 
 -10   3   4        3.75        4.29      7.92 o 
  -9   3   4      251.06      276.64     15.62 o 
  -8   3   4       33.00       34.71      8.21 o 
  -7   3   4       85.21       92.09      8.93 o 
  -6   3   4       27.08       39.85      5.71 o 
  -5   3   4      220.91      223.50     12.32 o 
  -4   3   4       84.54       97.06      9.00 o 
  -3   3   4      132.74      140.64      9.66 o 
  -2   3   4       83.35       92.19      7.54 o 
  -1   3   4       87.93      104.64      8.16 o 
   0   3   4        7.64       13.52      3.60 o 
   1   3   4      176.51      150.50     11.12 o 
   2   3   4      239.83      246.08     12.35 o 
   3   3   4     1016.62      917.11     24.54 o 
   4   3   4       74.51       91.75      9.67 o 
   5   3   4      301.39      292.87     16.18 o 
   6   3   4        2.20        8.85      5.13 o 
   7   3   4      170.65      153.17     11.93 o 
   8   3   4       20.12        6.64      7.14 o 
   9   3   4        0.38        7.02      6.54 o 
  10   3   4       35.33       32.27      9.27 o 
  11   3   4        4.32        3.84      7.46 o 
  12   3   4        0.04        4.93      8.15 o 
  13   3   4        0.07       11.00      8.57 o 
  14   3   4       31.14       32.11      8.08 o 
  15   3   4        2.06        6.93      6.21 o 
 -17   4   4        3.80        6.87      8.02 o 
 -16   4   4        7.41       21.99      8.08 o 
 -15   4   4       33.32       49.29      9.85 o 
 -14   4   4       21.16       17.83     10.90 o 
 -13   4   4       13.40        3.18      8.41 o 
 -12   4   4       67.43       62.56     11.81 o 
 -11   4   4       74.43       61.95     11.66 o 
 -10   4   4      448.90      425.02     20.21 o 
  -9   4   4        0.32        9.42      6.41 o 
  -8   4   4      181.30      220.36     15.96 o 
  -7   4   4       71.38       74.17      9.77 o 
  -6   4   4       37.22       36.78      7.12 o 
  -5   4   4      118.46      140.91     10.73 o 
  -4   4   4      104.67      107.00     10.79 o 
  -3   4   4        1.90        2.51      5.27 o 
  -2   4   4      314.59      313.44     13.68 o 
  -1   4   4      146.25      161.97     11.19 o 
   0   4   4       13.07       10.87      4.15 o 
   1   4   4      275.12      263.68     14.17 o 
   2   4   4      211.80      238.08     13.70 o 
   3   4   4        8.70        2.91      5.83 o 
   4   4   4       25.55       19.53      6.03 o 
   5   4   4       41.70       47.59      9.18 o 
   6   4   4       83.58       81.37     10.06 o 
   7   4   4       75.52       65.48      9.64 o 
   8   4   4       19.61       16.83      6.87 o 
   9   4   4       65.00       82.28      9.95 o 
  10   4   4        0.01        0.93      6.99 o 
  11   4   4       16.08        2.92      7.97 o 
  12   4   4        2.11        5.02      7.58 o 
  13   4   4        2.09        1.00      7.93 o 
  14   4   4        1.28        5.93      7.32 o 
 -16   5   4        2.28       16.98      7.72 o 
 -15   5   4        0.24        1.10      7.93 o 
 -14   5   4       43.99       48.65     10.31 o 
 -13   5   4       20.92        8.89      9.25 o 
 -12   5   4        0.04        7.87      7.87 o 
 -11   5   4      237.21      237.00     17.58 o 
 -10   5   4      114.32      129.58     13.55 o 
  -9   5   4      205.57      181.63     15.32 o 
  -8   5   4      244.24      254.07     15.15 o 
  -7   5   4       35.88       28.90      7.73 o 
  -6   5   4       22.56       22.10      7.07 o 
  -5   5   4       47.99       46.64      8.44 o 
  -4   5   4       25.10       35.83      6.35 o 
  -3   5   4      144.06      163.74     11.79 o 
  -2   5   4      199.32      183.30     12.46 o 
  -1   5   4       23.97       20.27      6.84 o 
   0   5   4      123.94      104.66     15.66 o 
   1   5   4       56.99       55.84      9.00 o 
   2   5   4      124.86      118.89     11.94 o 
   3   5   4       35.61       45.69      8.18 o 
   4   5   4       31.77       39.30      8.62 o 
   5   5   4        0.07        7.07      6.29 o 
   6   5   4        2.28        7.56      7.56 o 
   7   5   4        0.71        6.52      5.53 o 
   8   5   4        0.93        9.56      5.50 o 
   9   5   4       11.23        7.88      8.45 o 
  10   5   4        1.60        6.90      6.90 o 
  11   5   4        1.17       12.22      6.38 o 
  12   5   4        0.14        8.61      8.61 o 
  13   5   4        2.76        7.44      7.44 o 
 -14   6   4       12.56       17.70      8.02 o 
 -13   6   4        0.07        3.27      8.95 o 
 -12   6   4        3.09        3.27      7.68 o 
 -11   6   4        8.20        2.08      7.73 o 
 -10   6   4        3.11        1.99      7.14 o 
  -9   6   4        2.98        7.80      6.85 o 
  -8   6   4       11.21       15.92      7.72 o 
  -7   6   4       88.92       85.27     10.15 o 
  -6   6   4       41.68       35.31      8.16 o 
  -5   6   4       27.13       23.36      9.08 o 
  -4   6   4       58.19       44.41      8.32 o 
  -3   6   4        1.39        0.87      7.06 o 
  -2   6   4       52.97       65.14     10.46 o 
  -1   6   4       24.30       37.36      8.57 o 
   0   6   4       35.50       37.30     15.48 o 
   1   6   4      113.33      116.68     13.57 o 
   2   6   4       29.12       27.69      9.93 o 
   3   6   4        7.43        6.62      7.53 o 
   4   6   4       25.23       31.73      8.83 o 
   5   6   4        1.30        3.89      7.91 o 
   6   6   4       18.01       24.83      6.61 o 
   7   6   4       65.77       70.59     10.32 o 
   8   6   4        1.15        3.09      7.32 o 
   9   6   4        1.39        6.14      7.90 o 
  10   6   4        0.09        0.00      7.51 o 
  11   6   4        0.06        3.05      7.66 o 
  12   6   4        0.02        7.02      6.39 o 
 -12   7   4        0.01       11.66      6.08 o 
 -11   7   4        1.67       12.60      6.92 o 
 -10   7   4       36.69       28.88      9.03 o 
  -9   7   4        3.26       12.15      7.38 o 
  -8   7   4        0.92        0.99      6.29 o 
  -7   7   4       12.47       10.77      7.74 o 
  -6   7   4       39.58       30.76      7.75 o 
  -5   7   4        2.95        7.18      7.18 o 
  -4   7   4       51.49       68.56      9.90 o 
  -3   7   4        5.75        8.27      8.27 o 
  -2   7   4        7.47        8.66      8.90 o 
  -1   7   4        0.96        5.82      8.05 o 
   0   7   4        0.26        2.01      5.97 o 
   1   7   4        3.85       11.19      6.66 o 
   2   7   4       45.20       55.43     11.54 o 
   3   7   4      100.87      115.38     13.42 o 
   4   7   4      231.28      245.71     18.55 o 
   5   7   4        0.79        2.15      8.57 o 
   6   7   4       20.15       16.95      9.23 o 
   7   7   4        3.41       16.98      6.55 o 
   8   7   4        6.57       18.02      6.15 o 
   9   7   4        2.29        0.00      7.32 o 
  10   7   4        0.30        6.41      6.41 o 
 -10   8   4        0.53        3.05      6.48 o 
  -9   8   4        0.54        6.05      7.10 o 
  -8   8   4        0.47        5.06      5.34 o 
  -7   8   4        4.68       12.13      6.72 o 
  -6   8   4        5.48        9.10      7.21 o 
  -5   8   4        8.69        6.10      8.35 o 
  -4   8   4        0.07        0.98      6.79 o 
  -3   8   4        0.10        6.16      8.16 o 
  -2   8   4        7.86       12.52      7.29 o 
  -1   8   4       22.48       16.97     10.05 o 
   0   8   4       15.98       15.06      7.07 o 
   1   8   4        9.82       11.89      7.46 o 
   2   8   4       13.25        3.25      9.85 o 
   3   8   4        0.37        8.11      8.11 o 
   4   8   4        0.67        6.59      8.05 o 
   5   8   4        0.89        4.44      7.91 o 
   6   8   4        3.55       17.38      7.08 o 
   7   8   4        4.77        3.17      8.33 o 
  -5   9   4        1.14        0.00      7.14 o 
  -4   9   4       30.24       41.47      8.41 o 
  -3   9   4        1.56        5.24      7.72 o 
  -2   9   4        2.99       12.81      7.77 o 
  -1   9   4        3.53       12.97      6.74 o 
   0   9   4        8.39        4.83      5.10 o 
   1   9   4        0.07        5.53      8.09 o 
   2   9   4        2.25       16.42      7.81 o 
   3   9   4       27.25       28.41     10.03 o 
 -18   1   5        1.00        2.29      8.13 o 
 -17   1   5       14.47        3.37      7.30 o 
 -16   1   5        0.10        5.59      7.73 o 
 -15   1   5        5.23        8.69      7.70 o 
 -14   1   5       50.25       46.99     10.63 o 
 -13   1   5        5.64        3.01      8.90 o 
 -12   1   5        4.12        8.35      5.70 o 
 -11   1   5        0.04        0.11      5.33 o 
 -10   1   5      105.48      109.85     10.69 o 
  -9   1   5       61.74       68.76      8.40 o 
  -8   1   5       10.11        7.69      5.04 o 
  -7   1   5      169.93      160.59     11.30 o 
  -6   1   5      697.88      651.83     20.27 o 
  -5   1   5      139.60      172.40     10.50 o 
  -4   1   5        4.24        4.78      4.78 o 
  -3   1   5       31.30       31.69      6.34 o 
  -2   1   5       22.88       26.12      5.62 o 
  -1   1   5      376.32      426.42     15.40 o 
   0   1   5       17.04       22.03      4.23 o 
   1   1   5     1551.34     1466.57     30.27 o 
   2   1   5      563.30      594.88     19.14 o 
   3   1   5      744.14      667.21     21.23 o 
   4   1   5      118.15      133.35     10.09 o 
   5   1   5      165.06      177.69     12.70 o 
   6   1   5       25.15       20.67      7.69 o 
   7   1   5       37.11       34.93      7.86 o 
   8   1   5        1.97        6.05      5.40 o 
   9   1   5        2.67        4.53      6.54 o 
  10   1   5        4.66       19.85      6.70 o 
  11   1   5       37.56       32.18      7.84 o 
  12   1   5        2.67        2.01      7.22 o 
  13   1   5        4.30        3.02      6.46 o 
  14   1   5        1.11        2.98      7.80 o 
 -17   2   5       14.11       10.17      8.52 o 
 -16   2   5        0.66        8.84      8.84 o 
 -15   2   5        9.06       20.98      6.94 o 
 -14   2   5        0.04        9.21      9.21 o 
 -13   2   5       13.97       24.32      7.77 o 
 -12   2   5      258.12      228.47     17.61 o 
 -11   2   5        4.42        7.70      7.70 o 
 -10   2   5       14.42       18.65      7.59 o 
  -9   2   5      301.76      320.87     16.39 o 
  -8   2   5       20.50       16.89      5.39 o 
  -7   2   5       55.83       56.64      7.99 o 
  -6   2   5      247.93      269.85     14.21 o 
  -5   2   5      128.49      108.58     10.59 o 
  -4   2   5        4.80        3.00      4.96 o 
  -3   2   5       91.08       86.69      8.39 o 
  -2   2   5      720.20      681.83     19.94 o 
  -1   2   5      461.13      429.52     16.45 o 
   0   2   5        1.47        1.19      3.57 o 
   1   2   5        0.10        4.96      4.96 o 
   2   2   5      110.58      120.78      9.71 o 
   3   2   5      679.83      646.72     21.24 o 
   4   2   5      380.78      335.58     16.34 o 
   5   2   5        0.26        3.64      6.10 o 
   6   2   5       15.23       10.92      5.52 o 
   7   2   5        3.53        5.71      7.74 o 
   8   2   5       38.72       35.56      8.73 o 
   9   2   5        1.79        6.35      6.95 o 
  10   2   5        3.38       18.93      8.63 o 
  11   2   5        1.93        2.96      7.96 o 
  12   2   5        0.42        3.03      7.12 o 
  13   2   5        6.00        4.95      7.58 o 
  14   2   5        0.09        8.84      8.84 o 
 -17   3   5       19.02        2.31      8.40 o 
 -16   3   5        0.61        0.00      7.89 o 
 -15   3   5        0.03        9.04      9.04 o 
 -14   3   5       10.31       13.13      8.29 o 
 -13   3   5       82.19       86.33     11.35 o 
 -12   3   5       20.18       18.08      9.10 o 
 -11   3   5      215.74      215.61     16.73 o 
 -10   3   5       93.05       70.26     12.59 o 
  -9   3   5       48.16       54.32      9.30 o 
  -8   3   5       49.27       40.07      8.89 o 
  -7   3   5        0.73        3.04      6.08 o 
  -6   3   5      196.69      188.64     11.28 o 
  -5   3   5       31.67       30.14      6.50 o 
  -4   3   5      472.91      404.80     16.55 o 
  -3   3   5      227.98      230.38     12.57 o 
  -2   3   5       37.58       38.53      6.63 o 
  -1   3   5      238.34      247.01     13.48 o 
   0   3   5      107.28      129.49      7.07 o 
   1   3   5       62.73       55.97      8.23 o 
   2   3   5       38.24       21.85      7.68 o 
   3   3   5      168.34      182.95     13.10 o 
   4   3   5       28.20       35.38      7.88 o 
   5   3   5        2.57        2.29      5.34 o 
   6   3   5      168.58      172.23     12.52 o 
   7   3   5      116.55      136.54     11.20 o 
   8   3   5       14.86        8.08      6.99 o 
   9   3   5       21.90       40.78      8.22 o 
  10   3   5       52.60       50.05     10.57 o 
  11   3   5       20.84       27.42      7.94 o 
  12   3   5        0.13        9.17      9.17 o 
  13   3   5        0.21        3.93      7.00 o 
  14   3   5       14.80       20.31      8.09 o 
 -16   4   5        2.30        1.17      9.27 o 
 -15   4   5       13.71        4.53      9.53 o 
 -14   4   5        7.68        9.98      9.98 o 
 -13   4   5       78.71       88.08     10.58 o 
 -12   4   5       38.67       19.91     10.84 o 
 -11   4   5        3.20        6.02      7.69 o 
 -10   4   5      324.50      279.96     18.72 o 
  -9   4   5       97.37       95.28     11.78 o 
  -8   4   5       14.96       30.26      6.85 o 
  -7   4   5        0.77        6.45      6.45 o 
  -6   4   5        3.04        6.15      6.15 o 
  -5   4   5        1.82        8.28      3.95 o 
  -4   4   5        0.05        5.84      5.84 o 
  -3   4   5      168.11      161.01     11.46 o 
  -2   4   5       17.47        8.74      7.46 o 
  -1   4   5      162.11      179.53     12.51 o 
   0   4   5      352.20      380.35     20.83 o 
   1   4   5       58.89       69.95      8.48 o 
   2   4   5       62.40       52.79      8.57 o 
   3   4   5        6.05       11.35      6.53 o 
   4   4   5        1.10        7.44      6.42 o 
   5   4   5       10.70       14.45      7.67 o 
   6   4   5       76.70       85.05      9.83 o 
   7   4   5       45.37       51.56     10.07 o 
   8   4   5        0.97        5.59      7.11 o 
   9   4   5        1.55        6.65      7.55 o 
  10   4   5        4.06        0.97      6.82 o 
  11   4   5       21.47       29.64      8.75 o 
  12   4   5        0.08        6.38      6.38 o 
  13   4   5        0.01        9.74      5.54 o 
 -15   5   5        1.05       11.14      5.83 o 
 -14   5   5        7.45       10.03      7.94 o 
 -13   5   5       10.26        1.15      9.66 o 
 -12   5   5       21.48       12.92      8.89 o 
 -11   5   5       16.52        8.35      9.56 o 
 -10   5   5       14.56       18.03     10.30 o 
  -9   5   5       71.61       58.70     10.63 o 
  -8   5   5      155.89      127.66     13.03 o 
  -7   5   5       45.02       56.07      8.20 o 
  -6   5   5        0.92        6.85      6.85 o 
  -5   5   5       90.39      107.71     11.12 o 
  -4   5   5        5.05       14.07      6.03 o 
  -3   5   5        1.24        6.35      6.35 o 
  -2   5   5       25.29       22.36      7.84 o 
  -1   5   5        7.81       14.30      5.46 o 
   0   5   5      334.73      357.10     16.52 o 
   1   5   5       20.91       17.48      8.81 o 
   2   5   5        0.98        6.80      6.80 o 
   3   5   5       27.50       21.67      8.64 o 
   4   5   5       51.06       47.65      7.72 o 
   5   5   5       69.46       63.45     10.12 o 
   6   5   5       20.23       11.39      9.59 o 
   7   5   5        5.42        0.92      7.66 o 
   8   5   5        0.35        4.93      6.04 o 
   9   5   5        0.09        6.95      7.17 o 
  10   5   5        0.67        2.04      7.33 o 
  11   5   5        0.21        2.01      6.32 o 
  12   5   5        0.45        5.86      5.68 o 
 -14   6   5       11.42       14.03      7.56 o 
 -13   6   5       11.46        0.00      8.90 o 
 -12   6   5       13.44        4.31      8.95 o 
 -11   6   5        1.17        3.12      8.89 o 
 -10   6   5       13.47       23.76      7.16 o 
  -9   6   5      103.31       74.42     12.02 o 
  -8   6   5       26.67       30.43      8.66 o 
  -7   6   5       91.93       94.00     10.66 o 
  -6   6   5        0.43        0.95      7.78 o 
  -5   6   5        9.77       18.66      7.15 o 
  -4   6   5        0.26       10.19      6.75 o 
  -3   6   5       93.33      108.64     11.46 o 
  -2   6   5        2.08        8.46      6.95 o 
  -1   6   5       13.72       22.74      7.54 o 
   0   6   5       31.84       47.24      7.02 o 
   1   6   5      464.52      471.44     22.23 o 
   2   6   5       45.25       59.14     10.19 o 
   3   6   5        0.00        1.00      7.02 o 
   4   6   5        0.62        6.98      7.11 o 
   5   6   5       43.81       42.49      9.76 o 
   6   6   5        6.43       11.15      7.35 o 
   7   6   5        1.49        6.07      6.40 o 
   8   6   5        6.62       13.14      7.15 o 
   9   6   5       13.19        5.08      7.37 o 
  10   6   5        8.85       14.94      7.47 o 
 -12   7   5       18.41       16.61      7.83 o 
 -11   7   5        2.15       16.68      7.10 o 
 -10   7   5        1.09        7.15      7.15 o 
  -9   7   5       20.42       20.62      7.68 o 
  -8   7   5        5.70        0.96      7.22 o 
  -7   7   5        2.99        4.08      6.62 o 
  -6   7   5       44.93       40.30      9.90 o 
  -5   7   5        2.10       14.12      7.46 o 
  -4   7   5       45.54       37.47     10.78 o 
  -3   7   5        2.09        5.13      6.78 o 
  -2   7   5       51.33       33.98     11.24 o 
  -1   7   5       63.48       33.35     11.36 o 
   0   7   5        5.20        6.34      6.34 o 
   1   7   5        2.23        6.36      7.71 o 
   2   7   5       53.07       53.43     10.64 o 
   3   7   5        1.86        5.33      9.72 o 
   4   7   5        3.47        6.46      7.49 o 
   5   7   5       65.51       46.86     11.13 o 
   6   7   5       12.94       16.95      7.57 o 
   7   7   5       11.31       17.74      7.60 o 
   8   7   5        0.10        7.16      6.40 o 
  -9   8   5        0.93        5.07      6.99 o 
  -8   8   5       14.82       18.35      8.12 o 
  -7   8   5        2.13        3.07      7.32 o 
  -6   8   5        0.02        3.16      5.40 o 
  -5   8   5        4.76        5.24      8.38 o 
  -4   8   5        0.66       13.74      7.41 o 
  -3   8   5        0.00       10.74      7.01 o 
  -2   8   5        6.99        5.44      8.01 o 
  -1   8   5        4.32        1.12      8.08 o 
   0   8   5       31.28        7.32     10.45 o 
   1   8   5        1.76       13.29      7.71 o 
   2   8   5       14.80       32.10      7.26 o 
   3   8   5       11.52       18.67      8.36 o 
   4   8   5        2.14        8.29      8.29 o 
   5   8   5       41.86       25.74     10.53 o 
 -17   0   6       10.15        5.87      9.19 o 
 -16   0   6        0.81       12.72      7.66 o 
 -15   0   6       49.65       38.69     12.00 o 
 -14   0   6        8.15        2.18      8.32 o 
 -13   0   6      260.06      238.44     16.72 o 
 -12   0   6      132.65      128.28     13.81 o 
 -11   0   6       32.93       28.76      8.41 o 
 -10   0   6       27.57       16.26      9.15 o 
  -9   0   6       17.83       27.39      8.08 o 
  -8   0   6      136.03      170.45     11.90 o 
  -7   0   6       29.01       32.16      7.62 o 
  -6   0   6      157.89      146.83     11.86 o 
  -5   0   6       20.08       27.50      6.37 o 
  -4   0   6      193.25      167.70     11.61 o 
  -3   0   6     1715.10     1603.25     33.16 o 
  -2   0   6      507.99      598.02     21.88 o 
  -1   0   6      287.86      329.07     16.35 o 
   0   0   6      321.59      378.13     12.77 o 
   1   0   6      728.34      733.59     24.17 o 
   2   0   6      228.82      249.07     15.13 o 
   3   0   6      113.35      147.22     12.61 o 
   4   0   6      240.17      304.94     16.45 o 
   5   0   6      396.28      348.10     18.54 o 
   6   0   6      170.96      177.94     15.45 o 
   7   0   6      225.76      192.94     15.01 o 
   8   0   6       12.59       29.65      9.92 o 
   9   0   6       88.84      106.68     13.93 o 
  10   0   6       34.29       23.29      9.46 o 
  11   0   6       23.34       16.51     10.56 o 
  12   0   6        0.50        3.06      7.05 o 
  13   0   6        0.74        5.07      7.00 o 
 -17   1   6        4.03        8.01      8.01 o 
 -16   1   6       23.70       25.58      8.09 o 
 -15   1   6       44.62       32.08      9.66 o 
 -14   1   6       18.18       18.31      9.16 o 
 -13   1   6      104.48      118.74     12.07 o 
 -12   1   6      109.86      100.50     11.64 o 
 -11   1   6        0.06        0.92      6.93 o 
 -10   1   6       28.88       27.39      7.64 o 
  -9   1   6      254.06      260.03     16.24 o 
  -8   1   6       45.60       42.81      8.07 o 
  -7   1   6       11.64        6.88      6.88 o 
  -6   1   6      230.65      289.02     15.07 o 
  -5   1   6       48.26       43.50      7.46 o 
  -4   1   6      184.94      195.07     12.60 o 
  -3   1   6      232.59      227.48     12.51 o 
  -2   1   6      122.43      123.09     10.04 o 
  -1   1   6       12.07       10.95      5.34 o 
   0   1   6       32.48       30.06      5.62 o 
   1   1   6       27.27       30.30      7.58 o 
   2   1   6       78.41       83.79      9.55 o 
   3   1   6       28.22       26.10      7.57 o 
   4   1   6        2.05        8.84      4.96 o 
   5   1   6      360.11      352.00     19.19 o 
   6   1   6        0.16        2.61      7.83 o 
   7   1   6       11.29       11.89      8.06 o 
   8   1   6       65.05       44.49      9.71 o 
   9   1   6       13.98       33.17      7.97 o 
  10   1   6       33.55       54.17     10.07 o 
  11   1   6        3.23        9.12      6.92 o 
  12   1   6        0.46        1.03      6.80 o 
  13   1   6        2.57        8.46      8.46 o 
 -17   2   6        0.35        7.83      8.44 o 
 -16   2   6        0.56        4.52      7.51 o 
 -15   2   6       29.39       17.69      8.73 o 
 -14   2   6       16.95       17.34      7.76 o 
 -13   2   6       18.45       19.89      8.01 o 
 -12   2   6        4.38       10.11      6.90 o 
 -11   2   6        8.10        0.91      8.19 o 
 -10   2   6      413.31      406.06     21.06 o 
  -9   2   6        7.46        0.93      7.98 o 
  -8   2   6      281.45      346.33     16.99 o 
  -7   2   6       44.97       59.59      7.96 o 
  -6   2   6       10.31        7.05      5.82 o 
  -5   2   6      164.21      169.39     14.00 o 
  -4   2   6        7.07       10.65      5.25 o 
  -3   2   6       63.80       56.49      8.82 o 
  -2   2   6      196.68      199.18     12.57 o 
  -1   2   6        7.42        4.89      5.55 o 
   0   2   6       29.27       24.21      4.64 o 
   1   2   6       74.21       81.92      9.95 o 
   2   2   6        1.61        3.06      6.65 o 
   3   2   6       37.62       41.45      8.92 o 
   4   2   6       93.13       79.26     11.64 o 
   5   2   6        0.01        6.50      6.50 o 
   6   2   6       18.10        9.64      7.14 o 
   7   2   6        8.16       15.46      6.62 o 
   8   2   6       21.04       10.29      9.46 o 
   9   2   6       33.16       33.81      9.72 o 
  10   2   6        0.30        4.00      8.00 o 
  11   2   6       10.11       12.00      7.26 o 
  12   2   6        6.77        8.96      6.01 o 
  13   2   6        0.21        6.89      5.80 o 
 -16   3   6       22.27       39.25      9.23 o 
 -15   3   6        1.60       11.16      6.88 o 
 -14   3   6        2.09       14.44      7.33 o 
 -13   3   6       63.15       62.62      9.70 o 
 -12   3   6       24.31       33.45     10.10 o 
 -11   3   6        0.17        2.97      8.12 o 
 -10   3   6      111.15      110.50     12.43 o 
  -9   3   6      200.18      185.89     16.65 o 
  -8   3   6        7.43       12.50      6.38 o 
  -7   3   6       63.92       70.20      9.32 o 
  -6   3   6      307.86      349.61     17.78 o 
  -5   3   6       24.36       37.93      6.95 o 
  -4   3   6      355.58      362.31     16.95 o 
  -3   3   6        2.07       10.41      6.43 o 
  -2   3   6       96.69       98.49     10.60 o 
  -1   3   6        3.85       11.41      5.64 o 
   0   3   6       88.89       98.10     10.88 o 
   1   3   6        1.11        3.18      5.97 o 
   2   3   6       34.32       23.61      7.61 o 
   3   3   6       22.13       23.98      7.09 o 
   4   3   6        3.00        3.41      7.58 o 
   5   3   6       14.93       19.16      5.93 o 
   6   3   6        0.31        1.82      6.29 o 
   7   3   6        4.08        6.82      6.82 o 
   8   3   6       14.53       12.34      7.54 o 
   9   3   6        6.47        7.70      7.92 o 
  10   3   6       10.01        8.83      7.35 o 
  11   3   6        4.63        7.84      6.25 o 
  12   3   6        2.47        5.82      6.10 o 
 -15   4   6       14.41       15.67      8.31 o 
 -14   4   6        5.85        6.80      2.05 o 
 -13   4   6        0.15        6.59      8.11 o 
 -12   4   6       29.90       23.70      9.12 o 
 -11   4   6        7.80        8.84      8.84 o 
 -10   4   6        4.22        4.05      6.96 o 
  -9   4   6        3.49        6.91      8.45 o 
  -8   4   6      160.85      162.12     13.39 o 
  -7   4   6        4.15        1.81      6.19 o 
  -6   4   6       91.03      100.22     11.59 o 
  -5   4   6       80.13       85.28     10.80 o 
  -4   4   6      126.58      155.46     11.93 o 
  -3   4   6      237.57      235.22     15.06 o 
  -2   4   6        6.24        7.53      6.49 o 
  -1   4   6       16.45       11.00      7.86 o 
   0   4   6       56.06       68.03      7.81 o 
   1   4   6        3.18        1.71      5.90 o 
   2   4   6        6.17        3.50      7.25 o 
   3   4   6        2.14        7.11      5.71 o 
   4   4   6        6.63        2.72      7.31 o 
   5   4   6       19.83       33.13      8.55 o 
   6   4   6       17.54       25.23      7.01 o 
   7   4   6       54.54       53.16      9.93 o 
   8   4   6       20.87       37.56      7.17 o 
   9   4   6        5.94        2.91      6.23 o 
  10   4   6        3.33        5.80      7.47 o 
  11   4   6        0.52        6.71      6.08 o 
 -14   5   6       27.68       20.92      9.11 o 
 -13   5   6       15.51       19.85      7.63 o 
 -12   5   6       14.50       12.02      9.30 o 
 -11   5   6        5.05       14.95      7.95 o 
 -10   5   6       35.26       31.39     10.86 o 
  -9   5   6       25.60       35.65     10.30 o 
  -8   5   6      182.30      161.57     14.71 o 
  -7   5   6        1.32        1.40      0.39 o 
  -6   5   6       49.38       39.70      9.33 o 
  -5   5   6       10.51       13.91      7.01 o 
  -4   5   6        3.24        3.67      8.59 o 
  -3   5   6      194.31      163.05     13.13 o 
  -2   5   6       66.67       55.59      9.53 o 
  -1   5   6       14.09       12.18      9.20 o 
   0   5   6       43.90       51.17      6.69 o 
   1   5   6       96.58      108.00     13.40 o 
   2   5   6       73.75       86.85     12.07 o 
   3   5   6       46.31       51.40     10.93 o 
   4   5   6       10.89       12.66      7.24 o 
   5   5   6       18.29       12.70      8.39 o 
   6   5   6        1.60        2.92      5.94 o 
   7   5   6        0.02        0.96      7.09 o 
   8   5   6        1.40        3.88      6.74 o 
   9   5   6        7.96        6.86      7.15 o 
  10   5   6        0.22        0.00      5.97 o 
 -13   6   6        3.25        8.34      8.34 o 
 -12   6   6       26.69       22.56      8.67 o 
 -11   6   6        8.17        6.38      7.11 o 
 -10   6   6        0.12        1.09      8.76 o 
  -9   6   6        7.35       11.45      6.85 o 
  -8   6   6        7.74        8.25      8.25 o 
  -7   6   6        7.71        8.64      8.64 o 
  -6   6   6        5.38       13.17      8.07 o 
  -5   6   6        6.86       12.05      6.27 o 
  -4   6   6       13.84       15.41      4.46 o 
  -3   6   6        3.20        3.09      7.93 o 
  -2   6   6        0.01        0.00      7.38 o 
  -1   6   6       36.27       34.85     10.06 o 
   0   6   6        0.38        9.95      7.45 o 
   1   6   6      130.21      106.05     12.94 o 
   2   6   6        0.13        3.18      9.05 o 
   3   6   6        6.55       17.75      7.51 o 
   4   6   6        8.10       10.37      7.84 o 
   5   6   6        2.82        0.99      7.18 o 
   6   6   6        2.03        5.07      8.03 o 
   7   6   6        9.43        4.00      7.50 o 
   8   6   6        0.60        0.00      6.22 o 
   9   6   6        1.26        3.86      7.73 o 
 -10   7   6        2.20        2.05      7.78 o 
  -9   7   6        4.64        0.00      6.97 o 
  -8   7   6       29.53       24.20      9.18 o 
  -7   7   6       15.70       26.30      8.37 o 
  -6   7   6        0.27        7.15      7.15 o 
  -5   7   6        0.12        8.22      8.22 o 
  -4   7   6        8.02        6.44      7.82 o 
  -3   7   6        8.00        5.37      9.57 o 
  -2   7   6       12.42       13.11      8.61 o 
  -1   7   6        5.30        3.33      7.83 o 
   0   7   6        1.73        5.21      8.85 o 
   1   7   6        4.56        1.04      9.67 o 
   2   7   6       35.01       26.36     10.27 o 
   3   7   6       18.05       23.91      8.52 o 
   4   7   6       17.15       13.94      7.56 o 
   5   7   6        2.25        8.41      6.69 o 
   6   7   6       16.59       29.82      7.09 o 
  -7   8   6        0.09        2.08      7.19 o 
  -6   8   6        3.96       16.94      6.47 o 
  -5   8   6        0.39        5.35      5.75 o 
  -4   8   6        3.94        3.31      6.62 o 
  -3   8   6        0.01        7.69      7.80 o 
  -2   8   6        6.18        7.24      7.24 o 
  -1   8   6        6.94       21.25      7.04 o 
   0   8   6        9.05        3.64      4.90 o 
   1   8   6        3.30        3.34      7.94 o 
   2   8   6        1.36        7.93      7.93 o 
   3   8   6        3.79        2.16      8.04 o 
 -16   1   7       13.65        8.93      9.03 o 
 -15   1   7        2.09        7.65      7.65 o 
 -14   1   7        8.30        6.58      7.63 o 
 -13   1   7       20.67       17.12      8.75 o 
 -12   1   7        1.17        0.99      7.48 o 
 -11   1   7       65.69       62.97     11.17 o 
 -10   1   7       49.69       61.53     10.69 o 
  -9   1   7       19.82       24.09      8.72 o 
  -8   1   7        0.03        5.39      5.53 o 
  -7   1   7       12.09       10.56      6.68 o 
  -6   1   7      139.49      170.53     12.17 o 
  -5   1   7        0.01        2.64      5.86 o 
  -4   1   7       78.43       73.25      8.73 o 
  -3   1   7        9.01        8.36      5.70 o 
  -2   1   7        4.35        3.20      5.87 o 
  -1   1   7       30.86       37.70      8.23 o 
   0   1   7        4.25        2.92      4.35 o 
   1   1   7       46.13       57.70     10.47 o 
   2   1   7       34.49       36.75      7.73 o 
   3   1   7       66.46       42.07      9.49 o 
   4   1   7      456.02      477.62     21.55 o 
   5   1   7        2.06        8.90      8.90 o 
   6   1   7        3.40       11.72      7.43 o 
   7   1   7        2.36        6.97      7.35 o 
   8   1   7       40.05       24.47      9.81 o 
   9   1   7        0.41        6.23      7.92 o 
  10   1   7        9.26       22.82      8.14 o 
  11   1   7        8.15       10.32      7.72 o 
  12   1   7        2.64        6.09      7.38 o 
 -16   2   7       18.70       12.20     10.56 o 
 -15   2   7       23.77        6.65      9.50 o 
 -14   2   7        0.80        2.18      8.14 o 
 -13   2   7        1.45        1.67      0.52 o 
 -12   2   7        9.93        7.40      8.13 o 
 -11   2   7      133.22      160.46     14.55 o 
 -10   2   7      199.86      177.84     15.65 o 
  -9   2   7       18.38       17.54      8.83 o 
  -8   2   7      318.57      360.79     19.75 o 
  -7   2   7       14.25       23.19      7.10 o 
  -6   2   7        9.40       14.55      6.59 o 
  -5   2   7        0.00        8.66      5.96 o 
  -4   2   7       73.48       93.38      9.03 o 
  -3   2   7      193.17      174.64     13.31 o 
  -2   2   7       35.03       40.54      7.40 o 
  -1   2   7       22.33       26.00      6.67 o 
   0   2   7       38.88       38.14      7.27 o 
   1   2   7      113.80       82.83     11.75 o 
   2   2   7        2.48        0.92      6.83 o 
   3   2   7        5.77        3.61      7.33 o 
   4   2   7        0.45        5.54      6.92 o 
   5   2   7       13.32       19.57      7.88 o 
   6   2   7        1.95        4.80      8.39 o 
   7   2   7       15.64        5.82      9.43 o 
   8   2   7        0.73        3.03      7.74 o 
   9   2   7       30.57       11.04      9.86 o 
  10   2   7        0.26        7.50      7.50 o 
  11   2   7        1.41        3.97      6.80 o 
 -15   3   7        4.28        5.57      8.19 o 
 -14   3   7        9.32        2.23      7.92 o 
 -13   3   7       20.75       19.86      9.47 o 
 -12   3   7       37.35       28.39     10.80 o 
 -11   3   7        0.13        1.12      8.51 o 
 -10   3   7       38.64       40.78      8.46 o 
  -9   3   7      201.86      238.54     16.48 o 
  -8   3   7       43.39       43.75     10.88 o 
  -7   3   7      326.20      312.13     19.08 o 
  -6   3   7      204.74      225.70     15.56 o 
  -5   3   7      112.26      116.52     12.09 o 
  -4   3   7      131.30      104.25     13.21 o 
  -3   3   7      211.09      221.04     15.71 o 
  -2   3   7       27.83       32.94      7.52 o 
  -1   3   7       10.26       19.40      8.00 o 
   0   3   7        2.27        5.05      4.68 o 
   1   3   7       83.49       82.64     11.20 o 
   2   3   7      113.63      103.52     12.54 o 
   3   3   7      116.91      138.58     12.24 o 
   4   3   7        9.73        5.58      8.02 o 
   5   3   7        7.21        8.48      7.66 o 
   6   3   7        0.23        7.64      6.72 o 
   7   3   7       19.48       36.83      9.13 o 
   8   3   7        8.17       16.65      9.06 o 
   9   3   7        0.10        6.91      6.51 o 
  10   3   7        2.88        0.94      5.74 o 
  11   3   7        1.94        4.81      8.21 o 
 -14   4   7        0.53        6.63      8.10 o 
 -13   4   7        6.96        8.89     10.67 o 
 -12   4   7        7.35        2.21      9.86 o 
 -11   4   7       14.97       16.26      5.10 o 
 -10   4   7       14.51       19.35      9.49 o 
  -9   4   7       60.32       63.19     11.56 o 
  -8   4   7        2.13        2.04      8.40 o 
  -7   4   7        4.42        9.99      6.91 o 
  -6   4   7       25.91       40.17      8.33 o 
  -5   4   7       79.94      113.17     12.94 o 
  -4   4   7        5.38        7.56      8.45 o 
  -3   4   7      152.45      159.79     13.36 o 
  -2   4   7      290.18      295.09     18.46 o 
  -1   4   7      124.86      151.12     12.81 o 
   0   4   7      216.53      197.44     15.94 o 
   1   4   7       26.45       36.71      9.06 o 
   2   4   7        0.10        7.24      7.24 o 
   3   4   7        9.82        5.82      7.15 o 
   4   4   7        2.93       18.41      7.51 o 
   5   4   7       22.52       24.29      8.36 o 
   6   4   7       12.29       14.64      6.29 o 
   7   4   7        0.21        1.97      6.53 o 
   8   4   7        3.30        5.80      6.39 o 
   9   4   7        0.19        8.61      4.44 o 
  10   4   7        0.10        7.25      7.25 o 
 -13   5   7        3.97        0.00      7.63 o 
 -12   5   7        3.02        5.57      8.13 o 
 -11   5   7        2.94        2.23      7.80 o 
 -10   5   7        0.43       14.13      6.44 o 
  -9   5   7       10.69        5.41      8.96 o 
  -8   5   7       24.08       19.08      8.75 o 
  -7   5   7       57.30       52.32     10.10 o 
  -6   5   7      192.29      209.63     16.11 o 
  -5   5   7        4.47        0.99      8.82 o 
  -4   5   7      116.74      100.93     13.15 o 
  -3   5   7        0.44        5.05      7.57 o 
  -2   5   7        1.66       11.28      8.75 o 
  -1   5   7      117.02      144.87     13.44 o 
   0   5   7        0.55        1.93      6.73 o 
   1   5   7       36.41       37.13      8.79 o 
   2   5   7        7.43       23.66      8.09 o 
   3   5   7        7.61       14.36      7.59 o 
   4   5   7       30.18       31.44     10.00 o 
   5   5   7       33.55       26.09      9.45 o 
   6   5   7        0.96        3.98      7.96 o 
   7   5   7        8.50       15.62      5.98 o 
   8   5   7        0.44        7.70      6.07 o 
 -11   6   7        1.13        2.20      8.29 o 
 -10   6   7       29.45       22.71      9.68 o 
  -9   6   7        1.47        8.09      8.09 o 
  -8   6   7        0.79        1.11      7.65 o 
  -7   6   7       64.66       40.99     11.02 o 
  -6   6   7        3.51        8.23      8.23 o 
  -5   6   7      116.90      112.44     14.39 o 
  -4   6   7       17.11       20.59      9.93 o 
  -3   6   7        6.07        4.36      9.80 o 
  -2   6   7        4.90       16.42      8.51 o 
  -1   6   7        1.29       17.47      7.52 o 
   0   6   7       46.03       32.02      9.31 o 
   1   6   7        2.26        2.23      8.47 o 
   2   6   7       17.05        4.34      9.95 o 
   3   6   7        5.35        6.39      9.36 o 
   4   6   7       30.82       42.92      8.84 o 
   5   6   7        2.30        3.10      6.98 o 
   6   6   7        8.88       18.97      7.32 o 
   7   6   7        0.12        4.83      5.70 o 
  -8   7   7        0.53        1.09      7.74 o 
  -7   7   7        3.80        6.48      8.63 o 
  -6   7   7        2.12        2.22      8.14 o 
  -5   7   7        1.10        7.59      7.59 o 
  -4   7   7       10.05        1.11      8.96 o 
  -3   7   7        0.00        8.51      8.51 o 
  -2   7   7        1.94        3.38      9.46 o 
  -1   7   7       14.88       14.69      9.09 o 
   0   7   7       33.02       25.11      7.76 o 
   1   7   7        3.66       13.41      6.92 o 
   2   7   7        3.83        5.54      7.95 o 
   3   7   7        2.08        5.40      7.00 o 
   4   7   7        0.64        3.13      7.79 o 
 -15   0   8       10.72       12.71      9.46 o 
 -14   0   8       49.02       39.11     10.29 o 
 -13   0   8      129.52      129.42     16.07 o 
 -12   0   8       43.42       56.73     11.17 o 
 -11   0   8       73.22       41.23     12.57 o 
 -10   0   8      199.92      237.61     16.88 o 
  -9   0   8        6.50        8.79      8.79 o 
  -8   0   8        6.85        6.97      2.02 o 
  -7   0   8      116.84       99.51     12.13 o 
  -6   0   8       17.90        2.87      8.89 o 
  -5   0   8      100.69       91.23     11.27 o 
  -4   0   8        8.93       11.64     12.06 o 
  -3   0   8        0.16        4.94      7.48 o 
  -2   0   8       82.65       81.04     11.39 o 
  -1   0   8      313.00      281.68     18.99 o 
   0   0   8        5.09        7.17      8.46 o 
   1   0   8       27.88       19.12     10.26 o 
   2   0   8       29.45       31.49      9.54 o 
   3   0   8       29.86       36.14     11.10 o 
   4   0   8       52.26       73.52     12.58 o 
   5   0   8      232.03      233.08     17.89 o 
   6   0   8       40.99       28.25     10.78 o 
   7   0   8       46.51       41.62     10.62 o 
   8   0   8       24.78       27.54      9.78 o 
   9   0   8        2.63        7.64      8.27 o 
  10   0   8        4.46        2.21      6.82 o 
 -15   1   8       83.27       91.69     11.05 o 
 -14   1   8       62.36       61.86      9.82 o 
 -13   1   8      120.15      104.10     12.52 o 
 -12   1   8       26.43       30.18      9.44 o 
 -11   1   8        4.57       19.05      7.77 o 
 -10   1   8       27.36       25.98      8.58 o 
  -9   1   8       11.14       13.23      8.52 o 
  -8   1   8        4.13       10.04      7.30 o 
  -7   1   8        6.35        4.98      7.67 o 
  -6   1   8      160.28      183.24     14.76 o 
  -5   1   8        9.20       18.93      7.94 o 
  -4   1   8        7.30       10.99      6.97 o 
  -3   1   8        0.44        2.67      6.10 o 
  -2   1   8        8.12       12.37      7.89 o 
  -1   1   8      261.74      270.75     18.56 o 
   0   1   8        3.36        9.25     10.90 o 
   1   1   8       40.28       37.66     10.53 o 
   2   1   8      134.07      118.53     14.51 o 
   3   1   8       98.81      134.99     11.62 o 
   4   1   8      178.81      196.01     15.37 o 
   5   1   8        7.89        6.25      8.82 o 
   6   1   8       23.92       41.98      9.49 o 
   7   1   8        3.97       11.63      6.95 o 
   8   1   8        3.37        4.24      7.28 o 
   9   1   8        2.10        8.82      8.82 o 
  10   1   8        2.08        9.37      5.83 o 
 -15   2   8        3.01        7.69      8.59 o 
 -14   2   8       34.16       25.31      8.40 o 
 -13   2   8        1.90        8.51      8.51 o 
 -12   2   8       18.77       35.21     10.65 o 
 -11   2   8       16.53        5.47      7.90 o 
 -10   2   8        3.15        2.14      8.06 o 
  -9   2   8      284.08      312.25     20.00 o 
  -8   2   8       42.56       46.92     11.90 o 
  -7   2   8       25.33       27.43      8.86 o 
  -6   2   8      101.59       81.70     12.70 o 
  -5   2   8      181.47      182.82     14.63 o 
  -4   2   8       29.06       19.75      8.85 o 
  -3   2   8        0.04        1.91      6.22 o 
  -2   2   8      241.10      228.83     16.47 o 
  -1   2   8        4.52        6.74      8.33 o 
   0   2   8      269.60      282.12     13.22 o 
   1   2   8       41.36       31.59     10.27 o 
   2   2   8        0.16       12.80      7.35 o 
   3   2   8      144.67      127.15     13.43 o 
   4   2   8       31.90       25.94      8.01 o 
   5   2   8        4.64        9.02      7.52 o 
   6   2   8       13.32       19.30      7.14 o 
   7   2   8       15.79        5.14      9.19 o 
   8   2   8        2.10        8.43      8.43 o 
   9   2   8        0.34        5.07      6.60 o 
 -14   3   8        1.22        8.32      8.32 o 
 -13   3   8        2.78       10.04      7.64 o 
 -12   3   8        0.40        4.48      8.37 o 
 -11   3   8       12.55        7.91      9.35 o 
 -10   3   8       53.55       63.74      9.68 o 
  -9   3   8       30.11        9.97     11.13 o 
  -8   3   8       76.41       51.57     12.92 o 
  -7   3   8        0.01        3.29      9.87 o 
  -6   3   8       14.03        1.05      7.73 o 
  -5   3   8        5.12        5.05      7.50 o 
  -4   3   8        0.88        8.04      8.04 o 
  -3   3   8       11.93       19.56      7.23 o 
  -2   3   8       11.09        8.81      8.29 o 
  -1   3   8       49.29       47.82      9.99 o 
   0   3   8      157.70      154.61     15.48 o 
   1   3   8        0.56        3.01      7.14 o 
   2   3   8       35.47       16.10      9.75 o 
   3   3   8        0.12       12.03      7.31 o 
   4   3   8        6.51        7.04      6.70 o 
   5   3   8        2.26        7.97      6.33 o 
   6   3   8        2.03        3.96      6.68 o 
   7   3   8        5.49       10.83      5.26 o 
   8   3   8        0.23        7.79      6.57 o 
   9   3   8        3.60        4.83      6.31 o 
 -13   4   8       20.67       17.79      9.05 o 
 -12   4   8        0.30        7.94      8.27 o 
 -11   4   8        5.76       10.25      8.09 o 
 -10   4   8       27.03       17.01      9.46 o 
  -9   4   8       18.05       24.79      8.50 o 
  -8   4   8        4.52        7.81     10.16 o 
  -7   4   8        3.42        2.13      9.27 o 
  -6   4   8      110.43      120.74     12.94 o 
  -5   4   8      108.97      111.29     11.80 o 
  -4   4   8       13.84       29.37      8.78 o 
  -3   4   8        2.80        6.29      8.29 o 
  -2   4   8        2.19        1.00      8.41 o 
  -1   4   8       18.90       33.40      9.26 o 
   0   4   8        1.19        9.17      5.81 o 
   1   4   8       51.04       61.37      9.90 o 
   2   4   8       11.37       18.62      7.85 o 
   3   4   8        0.09       14.31      7.55 o 
   4   4   8        7.42        3.02      7.87 o 
   5   4   8        1.00        1.95      7.39 o 
   6   4   8        0.27        7.00      7.00 o 
   7   4   8        0.14        3.85      6.23 o 
   8   4   8        5.00        2.82      6.67 o 
 -11   5   8        1.14        2.20      7.51 o 
 -10   5   8        5.78        4.46      7.94 o 
  -9   5   8       24.13       21.36      8.66 o 
  -8   5   8       32.87       15.68     12.23 o 
  -7   5   8       24.79       20.10      8.94 o 
  -6   5   8        0.00        9.19      9.19 o 
  -5   5   8       18.01        8.92      8.20 o 
  -4   5   8       14.09       25.39      8.38 o 
  -3   5   8       35.51       58.52     10.24 o 
  -2   5   8       25.94       11.07     10.47 o 
  -1   5   8       37.62       47.31     10.87 o 
   0   5   8        0.04        2.19      5.87 o 
   1   5   8        6.27        4.27      8.30 o 
   2   5   8        0.09        2.12      8.34 o 
   3   5   8       15.35       25.01      8.29 o 
   4   5   8        0.81        2.03      6.97 o 
   5   5   8        0.30        0.95      6.10 o 
   6   5   8        0.11        3.84      6.26 o 
  -9   6   8        0.16        8.81      7.38 o 
  -8   6   8        3.55       16.69      7.98 o 
  -7   6   8        0.93       13.51      6.05 o 
  -6   6   8        0.24        5.64      6.97 o 
  -5   6   8       11.45       27.29      9.69 o 
  -4   6   8        3.72       13.71      7.08 o 
  -3   6   8        5.72        5.75      9.54 o 
  -2   6   8       23.04        6.88     11.59 o 
  -1   6   8        6.34        3.40      9.54 o 
   0   6   8        0.60        2.63     10.10 o 
   1   6   8        9.98       11.08      7.53 o 
   2   6   8       11.25       11.87      9.81 o 
   3   6   8        2.52       13.64      5.79 o 
   4   6   8        1.22        2.03      7.20 o 
  -4   7   8        2.10        5.67      8.25 o 
  -3   7   8        4.47        8.94      8.94 o 
  -2   7   8        0.37        9.86      9.86 o 
 -14   1   9       17.82       14.05      9.63 o 
 -13   1   9       12.14        2.19      8.62 o 
 -12   1   9        8.07       11.01      8.28 o 
 -11   1   9        0.17        7.72      7.72 o 
 -10   1   9      165.50      134.29     14.98 o 
  -9   1   9       41.42       32.10     11.39 o 
  -8   1   9       25.48       30.30      9.72 o 
  -7   1   9        0.53       10.32      7.37 o 
  -6   1   9       34.45       42.96     10.22 o 
  -5   1   9        0.16        2.24      7.42 o 
  -4   1   9       22.16       23.00      8.19 o 
  -3   1   9       48.49       57.88      9.75 o 
  -2   1   9       40.59       38.48      8.74 o 
  -1   1   9       58.16       58.08     12.19 o 
   0   1   9        5.63        6.90      7.75 o 
   1   1   9       32.62       22.98      9.76 o 
   2   1   9        0.67        2.12      7.35 o 
   3   1   9        0.01        1.08      8.33 o 
   4   1   9       18.88       17.39      8.16 o 
   5   1   9        1.92       15.28      6.07 o 
   6   1   9       19.28        5.37      7.09 o 
   7   1   9        3.24        5.40      7.85 o 
   8   1   9        0.02        7.84      7.84 o 
 -13   2   9       10.36       13.21      8.39 o 
 -12   2   9        9.35        9.23      9.23 o 
 -11   2   9       86.53       67.10     14.20 o 
 -10   2   9        6.66        2.28      9.98 o 
  -9   2   9      171.71      178.33     17.73 o 
  -8   2   9        0.23        9.92      9.92 o 
  -7   2   9        0.28        8.25      9.99 o 
  -6   2   9        1.81       13.73      7.93 o 
  -5   2   9       93.21       93.17     11.82 o 
  -4   2   9       40.63       35.30      9.84 o 
  -3   2   9        5.64        3.08      8.76 o 
  -2   2   9        0.56        7.44      7.44 o 
  -1   2   9        7.12       16.18      8.03 o 
   0   2   9        0.00        0.92      5.31 o 
   1   2   9        4.60       15.08      7.60 o 
   2   2   9        8.36        4.27      8.06 o 
   3   2   9        1.54        5.24      6.62 o 
   4   2   9        0.44        0.00      7.99 o 
   5   2   9        0.02        0.98      6.39 o 
   6   2   9        9.73       11.36      8.08 o 
   7   2   9        0.05        0.30      4.04 o 
 -12   3   9        6.64       19.42      7.43 o 
 -11   3   9       28.08        8.09     10.56 o 
 -10   3   9        2.11        7.07      8.60 o 
  -9   3   9        0.11        7.10      9.43 o 
  -8   3   9       24.84       29.63      9.04 o 
  -7   3   9        0.48        4.69      8.36 o 
  -6   3   9       27.01       26.15     10.57 o 
  -5   3   9       48.98       27.60     11.51 o 
  -4   3   9        9.08       23.83     10.27 o 
  -3   3   9        0.60       15.12      6.82 o 
  -2   3   9       28.28       30.26      8.42 o 
  -1   3   9       17.30       14.11      9.61 o 
   0   3   9        0.86        6.44      6.44 o 
   1   3   9       14.40        7.46      8.62 o 
   2   3   9       11.97        9.54      8.53 o 
   3   3   9        4.18       16.65      7.09 o 
   4   3   9        8.63        6.15      6.75 o 
   5   3   9        2.62        6.98      5.53 o 
   6   3   9        0.00        2.02      6.59 o 
 -11   4   9       11.78       14.96      8.85 o 
 -10   4   9        0.36        3.54      7.96 o 
  -9   4   9       12.07       12.95      9.97 o 
  -8   4   9       17.49       31.72      9.53 o 
  -7   4   9       57.86       67.66      9.53 o 
  -6   4   9       44.01       27.65     10.42 o 
  -5   4   9       24.47       30.76      8.86 o 
  -4   4   9       30.00       13.51     10.27 o 
  -3   4   9       25.36       19.05     11.79 o 
  -2   4   9        4.92        7.82      7.82 o 
  -1   4   9       22.89       25.46      8.40 o 
   0   4   9       16.92       11.16     12.10 o 
   1   4   9        3.10       19.43      7.84 o 
   2   4   9        0.63        7.62      7.62 o 
   3   4   9       17.12       12.37      8.75 o 
   4   4   9       13.46       11.03      5.80 o 
   5   4   9        0.59        6.34      6.34 o 
  -9   5   9       36.20       40.07      9.70 o 
  -8   5   9        9.84        1.18      8.40 o 
  -7   5   9       96.59       74.30     13.69 o 
  -6   5   9        9.76       11.67      9.10 o 
  -5   5   9       82.49       72.02     13.38 o 
  -4   5   9        0.30        1.14      8.54 o 
  -3   5   9        0.88        2.28      8.19 o 
  -2   5   9        0.12        6.87      6.87 o 
  -1   5   9       11.23       23.78      8.85 o 
   0   5   9        5.37        3.86     12.25 o 
   1   5   9        2.58        8.68      7.65 o 
   2   5   9       12.07        5.30      7.67 o 
   3   5   9        3.39        6.12      6.31 o 
  -3   6   9        2.85        8.51      8.51 o 
  -2   6   9        0.11        1.14      6.34 o 
 -11   0  10       11.33        0.00      8.56 o 
 -10   0  10        0.73       12.32      8.09 o 
  -9   0  10       34.49       49.26     11.89 o 
  -8   0  10      171.31      159.61     16.00 o 
  -7   0  10       29.65       30.78     10.18 o 
  -6   0  10       29.71       39.99     10.44 o 
  -5   0  10        1.18        3.65      8.70 o 
  -4   0  10        3.02        3.44      9.56 o 
  -3   0  10       61.13       85.44     14.59 o 
  -2   0  10       46.13       34.93      9.72 o 
  -1   0  10       37.37       42.38     12.47 o 
   0   0  10       54.07       62.34      7.81 o 
   1   0  10        4.66        9.47      6.56 o 
   2   0  10        7.49       10.50     10.50 o 
   3   0  10       21.13        5.82      8.10 o 
   4   0  10        4.11       10.43      8.23 o 
   5   0  10        0.15        0.00      7.54 o 
 -11   1  10       16.50       15.56      8.97 o 
 -10   1  10        0.26        2.28      8.61 o 
  -9   1  10       18.71       12.92      9.24 o 
  -8   1  10        0.59        4.91     10.93 o 
  -7   1  10      163.90      144.82     16.96 o 
  -6   1  10        0.62        0.00     11.31 o 
  -5   1  10       25.25       27.16      9.33 o 
  -4   1  10       47.18       51.89     11.48 o 
  -3   1  10       75.13       63.35     12.26 o 
  -2   1  10       30.72       21.68     10.97 o 
  -1   1  10       12.66        5.92      9.45 o 
   0   1  10        5.62        0.57      6.33 o 
   1   1  10        0.03        3.51      8.90 o 
   2   1  10        2.44        9.00      9.00 o 
   3   1  10        4.04       10.04      9.07 o 
   4   1  10        0.01        1.13      6.51 o 
   5   1  10        7.12        1.07      7.25 o 
 -11   2  10       19.28       23.03      8.90 o 
 -10   2  10       13.55       11.95     10.73 o 
  -9   2  10       34.47       33.24      9.94 o 
  -8   2  10        2.36        0.00     10.36 o 
  -7   2  10       68.57       69.76     13.51 o 
  -6   2  10       30.36        2.44     13.43 o 
  -5   2  10       28.11        7.97     10.65 o 
  -4   2  10        0.99        5.49      8.02 o 
  -3   2  10       12.85       12.28     10.08 o 
  -2   2  10        0.00        8.02      8.37 o 
  -1   2  10       36.41       48.25      9.06 o 
   0   2  10        0.15       10.81      6.21 o 
   1   2  10        5.18        5.58      1.69 o 
   2   2  10        0.01        6.56      5.92 o 
   3   2  10        0.05        6.35      5.73 o 
   4   2  10        1.11        7.34      7.34 o 
  -9   3  10        2.42        6.11      8.61 o 
  -8   3  10       13.78       27.01      7.56 o 
  -7   3  10        7.70       10.91      6.80 o 
  -6   3  10       38.54       29.72     10.57 o 
  -5   3  10        0.03        1.14      8.33 o 
  -4   3  10       12.49        5.65      9.49 o 
  -3   3  10        9.45        4.50      9.89 o 
  -2   3  10       30.57       24.86      9.18 o 
  -1   3  10       12.01       13.48      7.85 o 
   0   3  10       15.97       11.10      5.74 o 
   1   3  10       20.84       13.03      9.21 o 
   2   3  10        1.57        5.31      6.50 o 
   3   3  10        1.26        3.07      7.25 o 
  -7   4  10        8.81       11.88      9.37 o 
  -6   4  10        0.60        0.30      6.79 o 
  -5   4  10       73.94       76.11     12.04 o 
  -4   4  10        8.62        3.49      9.37 o 
  -3   4  10       43.11       17.18     10.60 o 
  -2   4  10        4.23        3.41      7.24 o 
  -1   4  10        0.17        1.14      7.49 o 
   0   4  10        8.18        7.09      5.28 o 
   1   4  10        2.54        2.62      0.78 o 
  -7   1  11        7.25        5.21      8.87 o 
  -6   1  11        0.25        7.37      9.42 o 
  -5   1  11        2.35        7.87      6.62 o 
  -4   1  11        0.14       14.70      8.29 o 
  -3   1  11        5.98       12.14      7.87 o 
  -2   1  11        0.00        4.91      7.88 o 
  -1   1  11        4.65        5.98      8.75 o 
   0   1  11        0.84        1.68      5.37 o 
  -5   2  11        5.53        4.53      8.95 o 
  -4   2  11       18.30       22.41      8.35 o 
  -3   2  11        7.53        1.13     10.03 o 
  -2   2  11        1.01        4.59      7.51 o 
                                                 
